# Supplementary material for: Mechanical self-adaptive porous valve relying on surface tension for energy harvesting from low-flux bubbles
Source: Nat Commun. 2025 Nov 22;16:11544. doi: 10.1038/s41467-025-66500-6 (PMC12749621; doi:10.1038/s41467-025-66500-6)
Supplement: Supplementary file 9 — Source Data [file 41467_2025_66500_MOESM9_ESM.xlsx]

## Sheet: Figure 4b
	Figure 4b. Opening thresholds of porous valves with different pore diameters (data unit: mm)
	Pore diameters du	1st	2nd	3rd	4th	5th	6th	7th	8th	Mean value	Standard deviation
	0.8 mm	34	34	34.5	34.5	34.5	35.5	34.5	34.5	34.5	0.433013
	1.0 mm	26.5	27	26.5	26.8	26.5	27	26.5	27.5	26.7875	0.340725
	1.3 mm	19	18.5	19.2	19.3	19	19	18.6	18.5	18.8875	0.293417
	1.5 mm	15.6	16.3	15.5	16.3	16.1	15.9	16	16	15.9625	0.273576
	1.7 mm	13.1	13	12.8	12.9	12.9	13	13	12.9	12.95	0.0866025

## Sheet: Figure 4c
	Volume of gas released by the porous valves with different pore diameters after each open event at an environmental gas flux of 70.1 mL·min-1 (data unit: mL)
	Pore diameters du (mm)	1st	2nd	3rd	4th	5th	6th	7th	8th	Mean value	Standard deviation
	0.8	39.2	38.7	39.9	40.5	41.2	39.9	40	39.2	39.8	0.73
	1	29.9	30.5	32.1	30.2	30	30.5	31.1	29.9	30.5	0.69
	1.3	20.5	19.7	20.9	21.2	20.9	20.9	20.3	19	20.4	0.7
	1.5	16.6	17.5	16.4	17.2	17	17.1	17.2	17	17	0.31
	1.7	11.2	13.3	10.8	10.9	13.5	13.1	13.5	10.9	12.1	1.2

## Sheet: Figure 4d
	Duration of each bubble-release stage of the porous valves with different pore diameters at an environmental gas flux of 70.1 mL·min-1 (data unit: s)
	Pore diameters du (mm)	1st	2nd	3rd	4th	5th	6th	7th	8th	Mean value	Standard deviation
	0.8	1.77	1.93	1.85	1.42	2	1.83	1.88	1.92	1.83	0.17
	1	1.67	1.12	1.47	1.6	1.17	1.17	1.7	1.35	1.4	0.22
	1.3	1.27	1.1	1.12	0.75	0.68	0.8	1.38	0.52	0.95	0.29
	1.5	0.63	0.7	0.7	0.72	0.68	0.63	0.67	0.65	0.67	0.03
	1.7	0.35	0.62	0.37	0.35	0.82	0.48	0.68	0.35	0.5	0.17

## Sheet: Figure 4e
	Gas-release rate during the bubble-release stage of the porous valves with different pore diameters in each cycle at an environmental gas flux of 70.1 mL·min-1 (data unit: L·min-1)
	Pore diameters du (mm)	1st	2nd	3rd	4th	5th	6th	7th	8th	Mean value	Standard deviation
	0.8	1.33	1.2	1.3	1.71	1.24	1.31	1.27	1.23	1.32	0.15
	1	1.07	1.64	1.31	1.13	1.54	1.57	1.1	1.33	1.34	0.21
	1.3	0.97	1.08	1.12	1.7	1.83	1.57	0.88	2.2	1.42	0.44
	1.5	1.57	1.5	1.41	1.44	1.49	1.62	1.54	1.57	1.52	0.07
	1.7	1.91	1.29	1.77	1.87	0.99	1.62	1.18	1.87	1.56	0.34

## Sheet: Figure 4f
	Output electrical energy in each cycle (data unit: mJ)							Average output power in each cycle (data unit: μJ)
Pore diameters du	0.8 mm	1.0 mm	1.3 mm	1.5 mm	1.7 mm		Pore diameters du	0.8 mm	1.0 mm	1.3 mm	1.5 mm	1.7 mm
	0.208922	0.200342	0.167405	0.173185	0.121723			6.61417	8.18641	12.4301	13.5687	9.81359
	0.268376	0.182999	0.212853	0.171508	0.104063			7.00594	8.85313	11.1696	13.1632	9.52284
	0.235946	0.188944	0.221694	0.168094	0.0957236			6.61937	8.66109	12.216	10.5207	11.6092
	0.262855	0.196053	0.21339	0.0912777	0.165198			6.55472	8.87019	6.77807	16.5781	9.69502
	0.210341	0.196013	0.118074	0.161736	0.10744			6.23435	9.87681	17.937	12.0259	8.05123
	0.241319	0.245656	0.189379	0.154773	0.0936841			7.46529	10.7288	8.18132	15.2495	11.1847
	0.223361	0.186038	0.145218	0.179639	0.109006			6.30285	10.0694	11.6152	12.4197	10.0336
	0.240139	0.210873	0.202825	0.166648	0.132724				8.56399	8.21546	13.1606	10.6392
		0.18738	0.159593	0.157454	0.130735				8.11057	8.33267	14.4036	9.91956
		0.182082	0.157737	0.171057	0.116733				10.2967	8.63584	12.7796	12.2142
		0.23429	0.154806	0.158799	0.131058				9.62031	9.26951	14.5509	13.3384
		0.18471	0.169521	0.184738	0.106067				7.98728	11.5066	13.1701	9.17077
		0.1758	0.202653	0.17245	0.0977421				7.85746	12.2624	15.245	10.3389
		0.176746	0.208535	0.17419	0.100928					10.7072	13.4524	9.2291
			0.200675	0.174828	0.13336					9.03873	12.4209	11.7083
			0.17969	0.172724	0.136331					8.82352	12.8438	9.93538
			0.156335	0.135039	0.145931						11.123	11.7401
				0.12747	0.103571						14.0476	9.23899
				0.165509	0.10368						13.2414	9.19419
				0.169781	0.09242						13.7016	11.0078
				0.16083	0.126568						9.57283	10.0525
				0.08964	0.122942						17.5561	10.0969
				0.175666	0.10731						14.1744	9.10479
				0.173494	0.09245						13.3149	11.3165
				0.177913	0.1047							12.8436
					0.145313
Mean value	0.236407	0.19628	0.180023	0.160338	0.116439		Mean value	6.68524	9.05247	10.445	13.4285	10.44
Standard deviation	0.0205087	0.0201124	0.0284051	0.0241156	0.0188671		Standard deviation	0.394113	0.922324	2.5844	1.7136	1.26483

## Sheet: Figure 5a
Gas-release rate of the porous valve (mL·min-1)	Gas-intake rate of the device with no valve (mL·min-1)	Gas release rate ratio
1517	11	137.909
	32.3	46.9659
	41.9	36.2053
	51.9	29.2293
	60.7	24.9918
	70.1	21.6405

## Sheet: Figure 5c
Time (s)	Rotation rate of the turbine generators in the device with a porous valve (rpm)		Time (s)	Rotation rate of the turbine generators in the device with no valve (rpm)
210.7	0		210.778	69.444
210.962	0		210.852	67.5676
211.148	32.8947		211	67.5676
211.278	76.9231		211.138	72.4638
211.348	142.857		211.27	75.7576
211.4	192.308		211.404	74.6269
211.442	238.095		211.548	69.4444
211.48	263.158		211.696	67.5676
211.514	294.118		211.842	68.4931
211.546	312.5		211.976	74.6269
211.574	357.143		212.106	76.9231
211.602	357.143		212.244	72.4638
211.63	357.143		212.39	68.4931
211.654	416.667		212.538	67.5676
211.68	384.615		212.686	67.5676
211.704	416.667		212.822	73.5294
211.726	454.545		212.954	75.7576
211.75	416.667		213.092	72.4638
211.772	454.545		213.238	68.4931
211.794	454.545		213.386	67.5676
211.816	454.545		213.53	69.4444
211.838	454.545		213.668	72.4638
211.858	500
211.88	454.545
211.9	500
211.922	454.545
211.942	500
211.962	500
211.984	454.545
212.004	500
212.024	500
212.044	500
212.066	454.545
212.088	454.545
212.114	384.615
212.14	384.615
212.168	357.143
212.196	357.143
212.228	312.5
212.26	312.5
212.296	277.778
212.336	250
212.378	238.095
212.422	227.273
212.456	294.118
212.49	294.118
212.524	294.118
212.56	277.778
212.598	263.158
212.638	250
212.68	238.095
212.724	227.273
212.774	200
212.834	166.667
212.9	151.515
212.976	131.579
213.072	104.167
213.2	78.125
213.492	0
213.526	0
213.7	0

## Sheet: Figure 5d
Time (s)	Output current of the the device with a porous valve (mA)	Output current of the the device with no valve (mA)
0.002	-0.00016707	-0.000175638
0.004	0.00139	-0.03413
0.006	0.00103	-0.0665
0.008	0.000514063	-0.09918
0.01	0.000676849	-0.13098
0.012	0.000732539	-0.16082
0.014	-0.00084392	-0.18967
0.016	-0.000561185	-0.21778
0.018	-2.57031e-05	-0.24272
0.02	-0.000158503	-0.26588
0.022	-0.000179922	-0.28713
0.024	0.00131	-0.30586
0.026	0.00105	-0.32194
0.028	0.000569753	-0.3363
0.03	0.000706836	-0.34805
0.032	0.000805365	-0.3573
0.034	-0.000878191	-0.36396
0.036	-0.000548334	-0.3694
0.038	0.000162787	-0.37135
0.04	-8.56771e-05	-0.37039
0.042	-0.0001328	-0.36756
0.044	0.00133	-0.36294
0.046	0.00108	-0.35578
0.048	0.000462657	-0.34753
0.05	0.000736823	-0.33672
0.052	0.000753959	-0.32301
0.054	-0.000749675	-0.30748
0.056	-0.000586888	-0.29126
0.058	0.000119948	-0.27202
0.06	-5.56901e-05	-0.25116
0.062	-0.000197057	-0.23004
0.064	0.00145	-0.2074
0.066	0.00102	-0.18224
0.068	0.000394115	-0.15693
0.07	0.000728256	-0.13071
0.072	0.00078823	-0.1027
0.074	-0.00084392	-0.07459
0.076	-0.000462657	-0.04744
0.078	-3.85547e-05	-0.01958
0.08	0	0.00791
0.082	-0.000102813	0.03415
0.084	0.00139	0.0605
0.086	0.00107	0.08687
0.088	0.000578321	0.1122
0.09	0.000651146	0.13709
0.092	0.000792513	0.16147
0.094	-0.000805365	0.18445
0.096	-0.000419818	0.20518
0.098	4.71224e-05	0.2255
0.1	-0.000201341	0.24492
0.102	-0.000321289	0.26182
0.104	0.00134	0.27719
0.106	0.00106	0.29271
0.108	0.000454089	0.30623
0.11	0.000723972	0.31776
0.112	0.000732539	0.32803
0.114	-0.000882475	0.33647
0.116	-0.000496927	0.3416
0.118	9.85287e-05	0.34472
0.12	-0.000257031	0.3462
0.122	-0.000184206	0.34449
0.124	0.00136	0.34117
0.126	0.00106	0.3383
0.128	0.000484076	0.33259
0.13	0.000715404	0.3255
0.132	0.000831068	0.31817
0.134	-0.000886758	0.30899
0.136	-0.000501211	0.29669
0.138	0.000119948	0.28309
0.14	-0.000137083	0.267
0.142	-0.000257031	0.24849
0.144	0.00154	0.22911
0.146	0.00103	0.20888
0.148	0.00048836	0.18666
0.15	0.000719688	0.16299
0.152	0.000672565	0.13896
0.154	-0.00084392	0.11338
0.156	-0.000454089	0.08618
0.158	0.000102813	0.05889
0.16	-0.000192774	0.03128
0.162	-0.000119948	0.00287
0.164	0.00137	-0.02558
0.166	0.00101	-0.05281
0.168	0.000462657	-0.08005
0.17	0.000672565	-0.10683
0.172	0.000753959	-0.13213
0.174	-0.000835352	-0.15678
0.176	-0.000398399	-0.18185
0.178	8.13933e-05	-0.20543
0.18	-9.85287e-05	-0.22801
0.182	-7.28256e-05	-0.25008
0.184	0.00153	-0.27013
0.186	0.00101	-0.28718
0.188	0.000458373	-0.30387
0.19	0.000822501	-0.31871
0.192	0.000779662	-0.33069
0.194	-0.00089961	-0.34121
0.196	-0.000359844	-0.35126
0.198	2.9987e-05	-0.35837
0.2	-0.000291302	-0.36308
0.202	-0.000102813	-0.36656
0.204	0.00144	-0.36678
0.206	0.00102	-0.36361
0.208	0.000505495	-0.35918
0.21	0.000578321	-0.35236
0.212	0.000818217	-0.34245
0.214	-0.000856771	-0.33083
0.216	-0.000454089	-0.3179
0.218	7.71094e-05	-0.30177
0.22	-0.000201341	-0.28331
0.222	-0.000119948	-0.26302
0.224	0.00144	-0.24103
0.226	0.000985287	-0.21672
0.228	0.000338425	-0.192
0.23	0.000578321	-0.16637
0.232	0.000569753	-0.1392
0.234	-0.000886758	-0.11106
0.236	-0.000535482	-0.08299
0.238	0	-0.05365
0.24	-0.000239896	-0.02356
0.242	-0.000175638	0.00574
0.244	0.00149	0.03568
0.246	0.00102	0.06647
0.248	0.000479792	0.09644
0.25	0.000668282	0.1255
0.252	0.000775378	0.15457
0.254	-0.000818217	0.18248
0.256	-0.000445521	0.20787
0.258	-1.28516e-05	0.2323
0.26	-0.000227044	0.25525
0.262	-0.000158503	0.27561
0.264	0.00144	0.2947
0.266	0.000916745	0.31354
0.268	0.000526914	0.32956
0.27	0.000762527	0.34384
0.272	0.000672565	0.35662
0.274	-0.000921029	0.36672
0.276	-0.000394115	0.37351
0.278	9.42448e-05	0.37777
0.28	-0.000149935	0.3794
0.282	-8.9961e-05	0.37753
0.284	0.00158	0.37372
0.286	0.000993855	0.3681
0.288	0.000552617	0.35973
0.29	0.000745391	0.34956
0.292	0.000685417	0.33773
0.294	-0.000865339	0.32278
0.296	-0.000458373	0.30422
0.298	4.28386e-05	0.28387
0.3	-0.000154219	0.26077
0.302	-0.000201341	0.23599
0.304	0.0015	0.20973
0.306	0.00102	0.1832
0.308	0.000406966	0.15548
0.31	0.000822501	0.12657
0.312	0.000642579	0.09781
0.314	-0.000916745	0.06818
0.316	-0.000364128	0.03666
0.318	0.00011138	0.00565
0.32	-0.000128516	-0.02524
0.322	-9.42448e-05	-0.05679
0.324	0.00146	-0.08783
0.326	0.000933881	-0.1176
0.328	0.000522631	-0.1474
0.33	0.000634011	-0.17663
0.332	0.000612591	-0.20351
0.334	-0.000908177	-0.22977
0.336	-0.000334141	-0.25498
0.338	4.28386e-05	-0.27771
0.34	-0.000192774	-0.29868
0.342	2.9987e-05	-0.31884
0.344	0.00154	-0.33626
0.346	0.000912461	-0.35084
0.348	0.000586888	-0.36351
0.35	0.000719688	-0.37323
0.352	0.000681133	-0.37972
0.354	-0.000869623	-0.38417
0.356	-0.000312721	-0.3864
0.358	4.28386e-06	-0.38491
0.36	-9.42448e-05	-0.38084
0.362	5.9974e-05	-0.37518
0.364	0.00144	-0.36663
0.366	0.000912461	-0.35475
0.368	0.000509779	-0.34084
0.37	0.000805365	-0.32495
0.372	0.000668282	-0.306
0.374	-0.000852487	-0.28499
0.376	-0.000454089	-0.2626
0.378	7.71094e-05	-0.23746
0.38	-0.000308438	-0.21038
0.382	-6.85417e-05	-0.18244
0.384	0.00152	-0.15263
0.386	0.000933881	-0.12045
0.388	0.000458373	-0.08817
0.39	0.00076681	-0.05506
0.392	0.000604024	-0.02092
0.394	-0.000942449	0.01255
0.396	-0.000304154	0.04503
0.398	7.28256e-05	0.07827
0.4	-0.000171354	0.11103
0.402	-9.42448e-05	0.14213
0.404	0.00149	0.17297
0.406	0.00102	0.20374
0.408	0.00054405	0.23213
0.41	0.000762527	0.25879
0.412	0.000616875	0.28441
0.414	-0.00102	0.3072
0.416	-0.000278451	0.32762
0.418	2.57031e-05	0.3469
0.42	-0.000248464	0.36338
0.422	1.28516e-05	0.37644
0.424	0.0015	0.38698
0.426	0.000903894	0.39516
0.428	0.000462657	0.39904
0.43	0.000702553	0.39968
0.432	0.000574037	0.39799
0.434	-0.000993855	0.39322
0.436	-0.000248464	0.3851
0.438	6.42579e-05	0.3748
0.44	-0.000201341	0.36186
0.442	2.9987e-05	0.34545
0.444	0.00147	0.3266
0.446	0.000801081	0.3059
0.448	0.000522631	0.28249
0.45	0.000719688	0.25666
0.452	0.000505495	0.23004
0.454	-0.000972435	0.20112
0.456	-0.000368412	0.16952
0.458	-3.42709e-05	0.13751
0.46	-0.000282735	0.10405
0.462	6.42579e-05	0.069
0.464	0.00159	0.03379
0.466	0.000912461	-0.000158503
0.468	0.000501211	-0.03448
0.47	0.000783946	-0.0682
0.472	0.000604024	-0.10004
0.474	-0.000998139	-0.13173
0.476	-0.000338425	-0.16352
0.478	6.42579e-05	-0.19331
0.48	-0.00029987	-0.22144
0.482	2.9987e-05	-0.24889
0.484	0.00151	-0.27301
0.486	0.000826784	-0.29477
0.488	0.00046694	-0.31531
0.49	0.000728256	-0.33406
0.492	0.00059974	-0.34968
0.494	-0.00101	-0.36345
0.496	-0.000419818	-0.37534
0.498	-3.42709e-05	-0.38326
0.5	-8.13933e-05	-0.38839
0.502	5.14063e-05	-0.39077
0.504	0.0015	-0.39066
0.506	0.000779662	-0.38742
0.508	0.000428386	-0.38176
0.51	0.000779662	-0.37369
0.512	0.000428386	-0.36211
0.514	-0.000985287	-0.34869
0.516	-0.000269883	-0.33335
0.518	-2.57031e-05	-0.31465
0.52	-0.000214193	-0.29344
0.522	-5.9974e-05	-0.27106
0.524	0.0014	-0.24618
0.526	0.000946732	-0.21803
0.528	0.00054405	-0.18899
0.53	0.000801081	-0.1582
0.532	0.000518347	-0.12494
0.534	-0.000972435	-0.09098
0.536	-0.000261315	-0.05737
0.538	-3.42709e-05	-0.02216
0.54	-0.000282735	0.01293
0.542	2.9987e-05	0.04715
0.544	0.0015	0.08168
0.546	0.000818217	0.11602
0.548	0.000612591	0.14855
0.55	0.00089961	0.17984
0.552	0.000428386	0.21045
0.554	-0.00103	0.23841
0.556	-0.000278451	0.26437
0.558	-4.28386e-05	0.28888
0.56	-0.000265599	0.31117
0.562	6.85417e-05	0.3308
0.564	0.00171	0.34895
0.566	0.000796797	0.36514
0.568	0.000419818	0.37809
0.57	0.00084392	0.38813
0.572	0.000522631	0.39591
0.574	-0.000976719	0.4
0.576	-0.000385547	0.40036
0.578	-1.28516e-05	0.39858
0.58	-0.000171354	0.3934
0.582	6.42579e-05	0.38466
0.584	0.00154	0.37403
0.586	0.000873907	0.36124
0.588	0.000561185	0.34512
0.59	0.000732539	0.3258
0.592	0.000582605	0.30456
0.594	-0.000963868	0.28006
0.596	-0.000227044	0.25246
0.598	3.42709e-05	0.22387
0.6	-0.000201341	0.19361
0.602	5.14063e-05	0.1606
0.604	0.00143	0.12686
0.606	0.000886758	0.09281
0.608	0.00046694	0.0573
0.61	0.000753959	0.0219
0.612	0.000484076	-0.01237
0.614	-0.000993855	-0.04718
0.616	-0.00035556	-0.08165
0.618	1.71354e-05	-0.11429
0.62	-0.000192774	-0.14619
0.622	-3.85547e-05	-0.17712
0.624	0.00157	-0.206
0.626	0.000861055	-0.23308
0.628	0.000458373	-0.25894
0.63	0.000835352	-0.28251
0.632	0.000578321	-0.30351
0.634	-0.00107	-0.32312
0.636	-0.000124232	-0.34073
0.638	6.42579e-05	-0.35524
0.64	-0.000171354	-0.36668
0.642	8.13933e-05	-0.37622
0.644	0.00157	-0.38293
0.646	0.000826784	-0.38606
0.648	0.000462657	-0.3872
0.65	0.000796797	-0.38604
0.652	0.000578321	-0.3808
0.654	-0.00101	-0.37348
0.656	-0.00024418	-0.36489
0.658	0.00011138	-0.35323
0.66	-0.000218477	-0.33974
0.662	1.71354e-05	-0.3247
0.664	0.0015	-0.3063
0.666	0.00078823	-0.28459
0.668	0.000381263	-0.26178
0.67	0.000839636	-0.23652
0.672	0.000458373	-0.20789
0.674	-0.000946732	-0.17855
0.676	-0.000274167	-0.14792
0.678	6.85417e-05	-0.11524
0.68	-0.000107096	-0.08161
0.682	8.56771e-05	-0.04851
0.684	0.00147	-0.01394
0.686	0.000852487	0.02107
0.688	0.000445521	0.05516
0.69	0.000856771	0.08895
0.692	0.00059974	0.12324
0.694	-0.00104	0.15607
0.696	-0.000252748	0.18743
0.698	-4.28386e-06	0.21838
0.7	-0.000282735	0.2472
0.702	6.42579e-05	0.27313
0.704	0.00142	0.29799
0.706	0.000873907	0.322
0.708	0.000432669	0.34355
0.71	0.000848204	0.36201
0.712	0.000445521	0.3785
0.714	-0.00108	0.3912
0.716	-0.000222761	0.39945
0.718	9.42448e-05	0.40531
0.72	-0.000308438	0.40858
0.722	0.000141367	0.40656
0.724	0.0016	0.40276
0.726	0.000865339	0.39722
0.728	0.000475508	0.38787
0.73	0.000993855	0.37565
0.732	0.000454089	0.36118
0.734	-0.00101	0.34252
0.736	-0.000149935	0.31998
0.738	2.57031e-05	0.29579
0.74	-0.000175638	0.26867
0.742	0.000115664	0.23879
0.744	0.00156	0.20795
0.746	0.000771094	0.17593
0.748	0.000445521	0.1413
0.75	0.000771094	0.10532
0.752	0.000479792	0.06883
0.754	-0.000942449	0.03065
0.756	-0.000209909	-0.00851
0.758	6.42579e-05	-0.04701
0.76	-0.000231328	-0.08527
0.762	0.000128516	-0.12382
0.764	0.0014	-0.16042
0.766	0.000852487	-0.19537
0.768	0.000449805	-0.22925
0.77	0.000801081	-0.26123
0.772	0.00035556	-0.28994
0.774	-0.000933881	-0.31674
0.776	-0.000312721	-0.34154
0.778	3.85547e-05	-0.36332
0.78	-0.000346992	-0.38196
0.782	8.9961e-05	-0.39821
0.784	0.0015	-0.4104
0.786	0.000741107	-0.41777
0.788	0.000595456	-0.42163
0.79	0.000822501	-0.42179
0.792	0.00041125	-0.41728
0.794	-0.000938165	-0.40988
0.796	-0.00024418	-0.40042
0.798	-1.71354e-05	-0.38723
0.8	-0.000312721	-0.37151
0.802	0.0001328	-0.3537
0.804	0.00145	-0.33186
0.806	0.000822501	-0.30656
0.808	0.000574037	-0.2792
0.81	0.000878191	-0.24987
0.812	0.000432669	-0.21807
0.814	-0.00104	-0.18576
0.816	-0.000184206	-0.15279
0.818	9.42448e-05	-0.11788
0.82	-0.000269883	-0.0825
0.822	0.000278451	-0.04732
0.824	0.00153	-0.01116
0.826	0.000818217	0.02527
0.828	0.000372695	0.06055
0.83	0.000856771	0.09568
0.832	0.000415534	0.13049
0.834	-0.00102	0.16361
0.836	-0.000278451	0.1951
0.838	5.14063e-05	0.22567
0.84	-0.000329857	0.25415
0.842	0.0001328	0.27968
0.844	0.00153	0.30393
0.846	0.000835352	0.32638
0.848	0.000436953	0.34573
0.85	0.000895326	0.36224
0.852	0.000432669	0.37695
0.854	-0.00106	0.38827
0.856	-0.000227044	0.39588
0.858	5.9974e-05	0.40121
0.86	-0.000295586	0.40301
0.862	0.000124232	0.40044
0.864	0.00159	0.39498
0.866	0.000822501	0.38778
0.868	0.000586888	0.377
0.87	0.000903894	0.3636
0.872	0.000278451	0.34882
0.874	-0.00111	0.3308
0.876	-0.000218477	0.31011
0.878	8.13933e-05	0.28759
0.88	-0.000325573	0.26267
0.882	0.000119948	0.23494
0.884	0.00157	0.20642
0.886	0.000771094	0.17674
0.888	0.000522631	0.14559
0.89	0.000831068	0.11382
0.892	0.000398399	0.08237
0.894	-0.000968152	0.04955
0.896	-0.000184206	0.0162
0.898	-5.56901e-05	-0.01657
0.9	-0.000304154	-0.0493
0.902	0.000261315	-0.08194
0.904	0.00156	-0.11327
0.906	0.000809649	-0.1426
0.908	0.000428386	-0.17149
0.91	0.000912461	-0.1989
0.912	0.000359844	-0.22355
0.914	-0.00109	-0.24741
0.916	-0.000179922	-0.27017
0.918	9.85287e-05	-0.28997
0.92	-0.000308438	-0.30725
0.922	0.000308438	-0.32389
0.924	0.00163	-0.33784
0.926	0.000792513	-0.34926
0.928	0.000338425	-0.35882
0.93	0.00084392	-0.36543
0.932	0.000342709	-0.36843
0.934	-0.001	-0.36964
0.936	-0.000218477	-0.36899
0.938	4.28386e-05	-0.366
0.94	-0.000287018	-0.36069
0.942	0.000239896	-0.35402
0.944	0.00156	-0.34458
0.946	0.000745391	-0.3329
0.948	0.00054405	-0.31947
0.95	0.00084392	-0.30385
0.952	0.000295586	-0.28569
0.954	-0.000933881	-0.26708
0.956	-0.000192774	-0.24687
0.958	-8.56771e-06	-0.22466
0.96	-0.000252748	-0.20156
0.962	0.000257031	-0.17731
0.964	0.00159	-0.15066
0.966	0.000646862	-0.12258
0.968	0.000556901	-0.09411
0.97	0.000698269	-0.06475
0.972	0.000291302	-0.03416
0.974	-0.00104	-0.00433
0.976	-0.000115664	0.02471
0.978	8.56771e-05	0.05413
0.98	-0.000257031	0.08265
0.982	0.000329857	0.10929
0.984	0.00154	0.13561
0.986	0.000642579	0.16171
0.988	0.000531198	0.18569
0.99	0.000822501	0.2083
0.992	0.000329857	0.23044
0.994	-0.000963868	0.25031
0.996	-0.000209909	0.26876
0.998	6.85417e-05	0.2868
1	-0.000329857	0.30372
1.002	0.000274167	0.31728
1.004	0.00155	0.32951
1.006	0.000749675	0.3402
1.008	0.000436953	0.34789
1.01	0.000835352	0.35403
1.012	0.00024418	0.35902
1.014	-0.000993855	0.36047
1.016	-0.000179922	0.35986
1.018	8.9961e-05	0.3578
1.02	-0.000261315	0.35401
1.022	0.000231328	0.34719
1.024	0.00156	0.33877
1.026	0.000659714	0.32785
1.028	0.000634011	0.31462
1.03	0.000852487	0.29958
1.032	0.00035556	0.28309
1.034	-0.000933881	0.26404
1.036	-0.000171354	0.2435
1.038	6.42579e-05	0.22145
1.04	-0.000269883	0.19798
1.042	0.00035556	0.17205
1.044	0.00148	0.14561
1.046	0.000651146	0.11816
1.048	0.000604024	0.08905
1.05	0.000839636	0.05898
1.052	0.000218477	0.02946
1.054	-0.000968152	-0.000719688
1.056	-0.000291302	-0.03134
1.058	0	-0.06023
1.06	-0.000257031	-0.08852
1.062	0.000359844	-0.11691
1.064	0.00165	-0.14362
1.066	0.000702553	-0.16904
1.068	0.000381263	-0.19388
1.07	0.00089961	-0.21756
1.072	0.000231328	-0.23865
1.074	-0.00101	-0.2593
1.076	-7.71094e-05	-0.27893
1.078	7.71094e-05	-0.29631
1.08	-0.000308438	-0.31244
1.082	0.000458373	-0.32729
1.084	0.00154	-0.33917
1.086	0.000668282	-0.34851
1.088	0.000526914	-0.35663
1.09	0.00089961	-0.36259
1.092	0.000261315	-0.36555
1.094	-0.00115	-0.36671
1.096	-0.000149935	-0.36598
1.098	-2.9987e-05	-0.36297
1.1	-0.000312721	-0.35784
1.102	0.000415534	-0.35097
1.104	0.00154	-0.34103
1.106	0.000604024	-0.32837
1.108	0.000556901	-0.31379
1.11	0.000783946	-0.29704
1.112	0.00018849	-0.27715
1.114	-0.00101	-0.25597
1.116	-0.000158503	-0.2327
1.118	2.9987e-05	-0.20735
1.12	-0.000282735	-0.18053
1.122	0.000269883	-0.15357
1.124	0.00154	-0.12426
1.126	0.000663998	-0.09373
1.128	0.000569753	-0.06365
1.13	0.000801081	-0.03313
1.132	0.000265599	-0.0018
1.134	-0.000993855	0.02847
1.136	-0.000128516	0.05795
1.138	-5.14063e-05	0.08812
1.14	-0.000308438	0.11745
1.142	0.000432669	0.14509
1.144	0.00147	0.17288
1.146	0.000548334	0.20011
1.148	0.000586888	0.22522
1.15	0.000903894	0.24931
1.152	0.00016707	0.27238
1.154	-0.001	0.2924
1.156	-1.71354e-05	0.31057
1.158	6.42579e-05	0.32746
1.16	-0.000304154	0.34198
1.162	0.000334141	0.3538
1.164	0.0015	0.36465
1.166	0.000796797	0.37323
1.168	0.000385547	0.37927
1.17	0.00089961	0.38216
1.172	0.00011138	0.38282
1.174	-0.00104	0.37988
1.176	-0.000107096	0.37409
1.178	7.28256e-05	0.36624
1.18	-0.000282735	0.35579
1.182	0.000436953	0.3421
1.184	0.00157	0.32703
1.186	0.000659714	0.31013
1.188	0.000565469	0.29021
1.19	0.000852487	0.26796
1.192	0.000231328	0.24497
1.194	-0.000976719	0.21909
1.196	-0.000197057	0.19099
1.198	-2.9987e-05	0.16208
1.2	-0.000218477	0.13169
1.202	0.000372695	0.09906
1.204	0.00145	0.06669
1.206	0.000728256	0.03389
1.208	0.000608308	-0.000115664
1.21	0.000908177	-0.03375
1.212	0.000162787	-0.06626
1.214	-0.00107	-0.09952
1.216	-0.000119948	-0.13206
1.218	2.14193e-05	-0.16261
1.22	-0.000235612	-0.19195
1.222	0.000475508	-0.22024
1.224	0.00151	-0.24637
1.226	0.000616875	-0.2705
1.228	0.000501211	-0.2934
1.23	0.000839636	-0.31414
1.232	0.000145651	-0.33271
1.234	-0.00102	-0.34987
1.236	-0.000102813	-0.36426
1.238	-1.28516e-05	-0.37597
1.24	-0.000227044	-0.38523
1.242	0.000518347	-0.39283
1.244	0.00144	-0.39623
1.246	0.000702553	-0.39587
1.248	0.000449805	-0.39223
1.25	0.000801081	-0.38547
1.252	0.0001328	-0.37492
1.254	-0.000968152	-0.36232
1.256	3.85547e-05	-0.34827
1.258	0.000141367	-0.33112
1.26	-0.00035556	-0.31184
1.262	0.000389831	-0.29154
1.264	0.00155	-0.26838
1.266	0.00059974	-0.24316
1.268	0.000471224	-0.21681
1.27	0.000951016	-0.1885
1.272	8.9961e-05	-0.15779
1.274	-0.00113	-0.12729
1.276	-0.000295586	-0.09587
1.278	2.57031e-05	-0.06279
1.28	-0.000381263	-0.02971
1.282	0.000334141	0.00276
1.284	0.0016	0.03661
1.286	0.000702553	0.0703
1.288	0.000484076	0.10325
1.29	0.000861055	0.1359
1.292	9.42448e-05	0.16818
1.294	-0.00113	0.19886
1.296	-0.000149935	0.22784
1.298	8.13933e-05	0.25591
1.3	-0.000252748	0.28188
1.302	0.000445521	0.30526
1.304	0.00144	0.32701
1.306	0.000591172	0.34673
1.308	0.000496927	0.36318
1.31	0.000732539	0.37674
1.312	1.71354e-05	0.3877
1.314	-0.000981003	0.3941
1.316	-0.000149935	0.39782
1.318	8.56771e-06	0.3983
1.32	-0.000295586	0.39623
1.322	0.000604024	0.39094
1.324	0.00159	0.38441
1.326	0.000539766	0.37545
1.328	0.000548334	0.36304
1.33	0.000886758	0.34813
1.332	1.71354e-05	0.33145
1.334	-0.00102	0.31086
1.336	-0.00018849	0.28737
1.338	2.9987e-05	0.26263
1.34	-0.000287018	0.23506
1.342	0.000432669	0.2053
1.344	0.00158	0.17517
1.346	0.000702553	0.14342
1.348	0.000381263	0.10966
1.35	0.000912461	0.07527
1.352	4.28386e-05	0.04051
1.354	-0.0009553	0.00361
1.356	-0.000158503	-0.03324
1.358	6.85417e-05	-0.06961
1.36	-0.000475508	-0.10589
1.362	0.000449805	-0.14188
1.364	0.00157	-0.17591
1.366	0.000702553	-0.20821
1.368	0.000569753	-0.23882
1.37	0.00089961	-0.26708
1.372	9.85287e-05	-0.29299
1.374	-0.00102	-0.31776
1.376	-4.28386e-05	-0.3404
1.378	3.85547e-05	-0.36007
1.38	-0.000334141	-0.37696
1.382	0.000548334	-0.39184
1.384	0.00154	-0.40226
1.386	0.000638295	-0.40882
1.388	0.000595456	-0.41288
1.39	0.000903894	-0.41344
1.392	5.14063e-05	-0.40979
1.394	-0.000981003	-0.40427
1.396	-3.42709e-05	-0.396
1.398	-8.56771e-05	-0.38367
1.4	-0.000282735	-0.36839
1.402	0.00048836	-0.3505
1.404	0.00153	-0.32816
1.406	0.000621159	-0.30292
1.408	0.00059974	-0.27627
1.41	0.000878191	-0.24684
1.412	5.9974e-05	-0.21513
1.414	-0.000903894	-0.18261
1.416	-6.42579e-05	-0.14816
1.418	-7.28256e-05	-0.11152
1.42	-0.000342709	-0.07434
1.422	0.000454089	-0.03656
1.424	0.00155	0.00278
1.426	0.000612591	0.04197
1.428	0.000569753	0.08006
1.43	0.000831068	0.11752
1.432	5.14063e-05	0.15446
1.434	-0.000989571	0.18945
1.436	-3.42709e-05	0.22325
1.438	4.28386e-06	0.25544
1.44	-0.000282735	0.28545
1.442	0.00048836	0.31216
1.444	0.00157	0.33745
1.446	0.00059974	0.36022
1.448	0.000595456	0.3789
1.45	0.000783946	0.39377
1.452	1.71354e-05	0.40627
1.454	-0.00105	0.41432
1.456	0.000128516	0.41867
1.458	9.42448e-05	0.42021
1.46	-0.000445521	0.41826
1.462	0.000441237	0.41198
1.464	0.00151	0.40359
1.466	0.000625443	0.39274
1.468	0.000496927	0.37817
1.47	0.000792513	0.36119
1.472	4.28386e-05	0.34138
1.474	-0.00102	0.31695
1.476	-0.000137083	0.29003
1.478	-4.28386e-05	0.26086
1.48	-0.000304154	0.22908
1.482	0.000608308	0.19417
1.484	0.00156	0.15852
1.486	0.000565469	0.12132
1.488	0.00059974	0.08217
1.49	0.000882475	0.04259
1.492	-7.28256e-05	0.00312
1.494	-0.000929597	-0.03739
1.496	-3.42709e-05	-0.07726
1.498	-4.28386e-06	-0.11606
1.5	-0.000287018	-0.15409
1.502	0.000659714	-0.19086
1.504	0.00146	-0.22452
1.506	0.000574037	-0.25587
1.508	0.000612591	-0.28489
1.51	0.000908177	-0.31103
1.512	-0.000179922	-0.33439
1.514	-0.00101	-0.35625
1.516	-1.71354e-05	-0.37512
1.518	-6.42579e-05	-0.39002
1.52	-0.000338425	-0.40183
1.522	0.000651146	-0.41068
1.524	0.00156	-0.41569
1.526	0.000582605	-0.41672
1.528	0.000428386	-0.41449
1.53	0.000805365	-0.40882
1.532	-7.28256e-05	-0.39896
1.534	-0.000925313	-0.38772
1.536	-3.85547e-05	-0.37409
1.538	-2.57031e-05	-0.35732
1.54	-0.00024418	-0.33799
1.542	0.000612591	-0.31596
1.544	0.00153	-0.29021
1.546	0.000642579	-0.26196
1.548	0.000586888	-0.23186
1.55	0.000783946	-0.19924
1.552	-7.71094e-05	-0.16409
1.554	-0.000886758	-0.12871
1.556	2.14193e-05	-0.09166
1.558	-9.85287e-05	-0.05326
1.56	-0.00035556	-0.01456
1.562	0.000741107	0.02371
1.564	0.00158	0.06305
1.566	0.00046694	0.10151
1.568	0.000565469	0.13861
1.57	0.000861055	0.17443
1.572	-4.28386e-05	0.20901
1.574	-0.000985287	0.24043
1.576	5.56901e-05	0.26977
1.578	-0.000218477	0.29699
1.58	-0.000449805	0.32168
1.582	0.000775378	0.3434
1.584	0.00149	0.36341
1.586	0.000526914	0.38078
1.588	0.000595456	0.39458
1.59	0.000869623	0.40533
1.592	-0.000119948	0.41368
1.594	-0.00089961	0.41766
1.596	-0.0001328	0.41809
1.598	9.85287e-05	0.41546
1.6	-0.000325573	0.40903
1.602	0.000651146	0.39852
1.604	0.00144	0.38589
1.606	0.00054405	0.37023
1.608	0.000402683	0.35049
1.61	0.00089961	0.32803
1.612	-3.85547e-05	0.30369
1.614	-0.000921029	0.27558
1.616	5.14063e-05	0.24552
1.618	-5.9974e-05	0.21412
1.62	-0.000252748	0.18021
1.622	0.00059974	0.14392
1.624	0.00158	0.10752
1.626	0.000569753	0.06932
1.628	0.000578321	0.03012
1.63	0.000891042	-0.009
1.632	2.14193e-05	-0.04756
1.634	-0.000972435	-0.08674
1.636	-5.56901e-05	-0.12469
1.638	4.28386e-05	-0.16129
1.64	-0.000364128	-0.19626
1.642	0.000813933	-0.2297
1.644	0.00145	-0.2601
1.646	0.000569753	-0.28784
1.648	0.000535482	-0.31316
1.65	0.000848204	-0.33599
1.652	-0.0001328	-0.35607
1.654	-0.000873907	-0.37437
1.656	-3.42709e-05	-0.38996
1.658	2.57031e-05	-0.40203
1.66	-0.000338425	-0.4111
1.662	0.000736823	-0.41688
1.664	0.00147	-0.4179
1.666	0.000638295	-0.41514
1.668	0.00054405	-0.40897
1.67	0.000783946	-0.39901
1.672	-0.000162787	-0.38547
1.674	-0.000891042	-0.37063
1.676	-2.57031e-05	-0.35257
1.678	-5.56901e-05	-0.33157
1.68	-0.000364128	-0.30877
1.682	0.000771094	-0.28441
1.684	0.00149	-0.25628
1.686	0.000522631	-0.22627
1.688	0.000552617	-0.19475
1.69	0.000861055	-0.16092
1.692	-0.000158503	-0.12532
1.694	-0.000882475	-0.08946
1.696	-7.71094e-05	-0.05251
1.698	1.71354e-05	-0.01452
1.7	-0.000419818	0.02291
1.702	0.000762527	0.05959
1.704	0.00144	0.09661
1.706	0.000548334	0.13226
1.708	0.00054405	0.16601
1.71	0.000822501	0.1984
1.712	-0.000227044	0.22961
1.714	-0.000882475	0.25717
1.716	-8.56771e-05	0.28252
1.718	-7.71094e-05	0.30587
1.72	-0.000385547	0.32661
1.722	0.000758243	0.34427
1.724	0.00154	0.36026
1.726	0.000604024	0.37326
1.728	0.000736823	0.38282
1.73	0.000775378	0.39039
1.732	-8.9961e-05	0.39562
1.734	-0.000951016	0.39679
1.736	4.28386e-06	0.39449
1.738	-1.28516e-05	0.39069
1.74	-0.000248464	0.38368
1.742	0.000728256	0.37405
1.744	0.00133	0.3631
1.746	0.000535482	0.34941
1.748	0.000586888	0.33264
1.75	0.00076681	0.31336
1.752	-0.000231328	0.29193
1.754	-0.000903894	0.26673
1.756	3.85547e-05	0.2402
1.758	-6.42579e-05	0.2119
1.76	-0.000475508	0.1812
1.762	0.000805365	0.14847
1.764	0.00141	0.11593
1.766	0.000514063	0.08197
1.768	0.000586888	0.04715
1.77	0.000903894	0.01238
1.772	-0.000338425	-0.02191
1.774	-0.00084392	-0.05701
1.776	-4.28386e-06	-0.0914
1.778	-2.57031e-05	-0.12467
1.78	-0.000381263	-0.15714
1.782	0.00065543	-0.18892
1.784	0.00148	-0.21793
1.786	0.000621159	-0.24508
1.788	0.00059974	-0.27126
1.79	0.000886758	-0.29517
1.792	-0.000162787	-0.31628
1.794	-0.00103	-0.33633
1.796	2.9987e-05	-0.35387
1.798	-5.9974e-05	-0.36792
1.8	-0.000449805	-0.37879
1.802	0.000753959	-0.38711
1.804	0.00147	-0.39047
1.806	0.000496927	-0.39103
1.808	0.00054405	-0.38867
1.81	0.000805365	-0.38253
1.812	-0.000278451	-0.37412
1.814	-0.000861055	-0.36483
1.816	4.28386e-05	-0.35332
1.818	-3.85547e-05	-0.33905
1.82	-0.000381263	-0.32421
1.822	0.000852487	-0.3075
1.824	0.0014	-0.28731
1.826	0.000586888	-0.26597
1.828	0.000514063	-0.24382
1.83	0.000993855	-0.22016
1.832	-0.000287018	-0.19405
1.834	-0.000831068	-0.16773
1.836	-6.42579e-05	-0.13994
1.838	-8.13933e-05	-0.11101
1.84	-0.000372695	-0.08154
1.842	0.00078823	-0.05204
1.844	0.00142	-0.02136
1.846	0.000501211	0.00937
1.848	0.000629727	0.03972
1.85	0.000985287	0.06993
1.852	-0.000269883	0.10037
1.854	-0.000981003	0.12914
1.856	-3.42709e-05	0.1569
1.858	-7.71094e-05	0.18363
1.86	-0.000398399	0.20856
1.862	0.000852487	0.23107
1.864	0.00127	0.25256
1.866	0.000376979	0.27283
1.868	0.000634011	0.29048
1.87	0.000741107	0.30757
1.872	-0.00029987	0.32354
1.874	-0.000933881	0.33621
1.876	1.71354e-05	0.34721
1.878	9.42448e-05	0.35678
1.88	-0.000436953	0.36358
1.882	0.000831068	0.36675
1.884	0.00147	0.36928
1.886	0.000535482	0.36907
1.888	0.00054405	0.36577
1.89	0.00106	0.36106
1.892	-0.000342709	0.3545
1.894	-0.000882475	0.34411
1.896	-3.42709e-05	0.33222
1.898	-9.42448e-05	0.31869
1.9	-0.000406966	0.30226
1.902	0.000839636	0.28344
1.904	0.00143	0.26383
1.906	0.000634011	0.24224
1.908	0.000586888	0.21907
1.91	0.000933881	0.19439
1.912	-0.000304154	0.16886
1.914	-0.000813933	0.14072
1.916	5.9974e-05	0.11165
1.918	-8.9961e-05	0.08169
1.92	-0.00035556	0.05079
1.922	0.00084392	0.01871
1.924	0.00134	-0.0123
1.926	0.000475508	-0.04333
1.928	0.000531198	-0.07456
1.93	0.000878191	-0.10515
1.932	-0.000278451	-0.13387
1.934	-0.000702553	-0.16258
1.936	4.71224e-05	-0.19008
1.938	-8.13933e-05	-0.21529
1.94	-0.000445521	-0.23947
1.942	0.000925313	-0.26284
1.944	0.00141	-0.28319
1.946	0.000509779	-0.30171
1.948	0.000685417	-0.31908
1.95	0.000891042	-0.33374
1.952	-0.000398399	-0.34572
1.954	-0.00089961	-0.35613
1.956	5.9974e-05	-0.36394
1.958	-1.28516e-05	-0.36927
1.96	-0.00035556	-0.37245
1.962	0.000848204	-0.37347
1.964	0.00141	-0.37119
1.966	0.000535482	-0.36698
1.968	0.000556901	-0.36037
1.97	0.000865339	-0.35182
1.972	-0.000282735	-0.34079
1.974	-0.00089961	-0.32849
1.976	-1.28516e-05	-0.31355
1.978	4.28386e-06	-0.29636
1.98	-0.000338425	-0.27771
1.982	0.000848204	-0.25732
1.984	0.00133	-0.23394
1.986	0.000479792	-0.20914
1.988	0.000548334	-0.18295
1.99	0.000835352	-0.15486
1.992	-0.000304154	-0.1249
1.994	-0.00076681	-0.09486
1.996	0.000102813	-0.06362
1.998	4.28386e-06	-0.03098
2	-0.000376979	0.00165
2.002	0.000856771	0.03349
2.004	0.00132	0.06669
2.006	0.000475508	0.09877
2.008	0.00065543	0.12957
2.01	0.000835352	0.15956
2.012	-0.000372695	0.18909
2.014	-0.000783946	0.21586
2.016	8.13933e-05	0.24164
2.018	-0.000141367	0.26625
2.02	-0.000449805	0.28805
2.022	0.000989571	0.30762
2.024	0.00144	0.32645
2.026	0.000552617	0.34231
2.028	0.00065543	0.35609
2.03	0.000925313	0.36799
2.032	-0.000389831	0.37765
2.034	-0.000903894	0.38353
2.036	0.00011138	0.38788
2.038	6.42579e-05	0.38955
2.04	-0.000458373	0.38769
2.042	0.00106	0.38305
2.044	0.00141	0.37638
2.046	0.000424102	0.36707
2.048	0.00059974	0.35473
2.05	0.000848204	0.34004
2.052	-0.000462657	0.3235
2.054	-0.000831068	0.30268
2.056	-4.28386e-06	0.27947
2.058	-8.13933e-05	0.2547
2.06	-0.000325573	0.22734
2.062	0.000942449	0.19758
2.064	0.00126	0.16727
2.066	0.000479792	0.13518
2.068	0.000552617	0.10142
2.07	0.000891042	0.06734
2.072	-0.00048836	0.03328
2.074	-0.000861055	-0.00252
2.076	-8.56771e-06	-0.03769
2.078	4.28386e-06	-0.07226
2.08	-0.000475508	-0.10669
2.082	0.000976719	-0.14086
2.084	0.00123	-0.17246
2.086	0.000612591	-0.2035
2.088	0.000638295	-0.2332
2.09	0.000831068	-0.26026
2.092	-0.000449805	-0.28536
2.094	-0.000779662	-0.30935
2.096	4.28386e-06	-0.3301
2.098	-2.57031e-05	-0.34748
2.1	-0.00046694	-0.36267
2.102	0.000998139	-0.37584
2.104	0.00126	-0.3852
2.106	0.000556901	-0.39238
2.108	0.000561185	-0.39711
2.11	0.000942449	-0.39867
2.112	-0.000574037	-0.3963
2.114	-0.000792513	-0.39193
2.116	3.42709e-05	-0.38426
2.118	2.14193e-05	-0.37351
2.12	-0.000484076	-0.36033
2.122	0.000835352	-0.34567
2.124	0.00131	-0.32713
2.126	0.000526914	-0.30638
2.128	0.000526914	-0.28404
2.13	0.00102	-0.25884
2.132	-0.000441237	-0.23129
2.134	-0.000839636	-0.20312
2.136	0.000141367	-0.17286
2.138	-0.000119948	-0.1406
2.14	-0.000471224	-0.10797
2.142	0.000998139	-0.07446
2.144	0.00146	-0.03884
2.146	0.000458373	-0.00358
2.148	0.000535482	0.03154
2.15	0.000813933	0.06736
2.152	-0.000342709	0.10293
2.154	-0.000745391	0.13643
2.156	9.42448e-05	0.1695
2.158	-3.42709e-05	0.20165
2.16	-0.000441237	0.2317
2.162	0.000968152	0.25973
2.164	0.00132	0.2871
2.166	0.000531198	0.31182
2.168	0.000595456	0.33402
2.17	0.000865339	0.35433
2.172	-0.000454089	0.37207
2.174	-0.000758243	0.3859
2.176	8.13933e-05	0.39702
2.178	-6.85417e-05	0.40455
2.18	-0.000402683	0.40821
2.182	0.00111	0.40787
2.184	0.00134	0.40536
2.186	0.000612591	0.39983
2.188	0.000501211	0.39161
2.19	0.0009553	0.38048
2.192	-0.000471224	0.36638
2.194	-0.000831068	0.34857
2.196	0.000119948	0.32822
2.198	-9.85287e-05	0.30571
2.2	-0.000385547	0.28074
2.202	0.0011	0.25328
2.204	0.00126	0.22536
2.206	0.000492643	0.1952
2.208	0.000638295	0.16313
2.21	0.000908177	0.1303
2.212	-0.00059974	0.09669
2.214	-0.000741107	0.06074
2.216	-6.85417e-05	0.02521
2.218	-1.71354e-05	-0.01046
2.22	-0.000385547	-0.04693
2.222	0.000963868	-0.08329
2.224	0.00129	-0.11786
2.226	0.000406966	-0.15244
2.228	0.000475508	-0.18631
2.23	0.00109	-0.21815
2.232	-0.000518347	-0.24839
2.234	-0.000762527	-0.2778
2.236	-5.9974e-05	-0.30438
2.238	2.14193e-05	-0.32857
2.24	-0.00046694	-0.35097
2.242	0.00113	-0.37087
2.244	0.00131	-0.38671
2.246	0.000518347	-0.39964
2.248	0.000586888	-0.40914
2.25	0.000809649	-0.41471
2.252	-0.000475508	-0.41653
2.254	-0.000839636	-0.41574
2.256	2.9987e-05	-0.41164
2.258	-0.00024418	-0.40333
2.26	-0.000334141	-0.39229
2.262	0.0011	-0.37872
2.264	0.00119	-0.36136
2.266	0.00048836	-0.34131
2.268	0.000629727	-0.31876
2.27	0.000903894	-0.29273
2.272	-0.000449805	-0.26367
2.274	-0.000749675	-0.23397
2.276	5.56901e-05	-0.20102
2.278	-0.000107096	-0.16584
2.28	-0.000454089	-0.13031
2.282	0.00105	-0.09375
2.284	0.00129	-0.0549
2.286	0.000428386	-0.01607
2.288	0.000616875	0.02274
2.29	0.000908177	0.06194
2.292	-0.000574037	0.09994
2.294	-0.000676849	0.13543
2.296	-1.28516e-05	0.17033
2.298	-8.56771e-06	0.2041
2.3	-0.000338425	0.23539
2.302	0.00105	0.26497
2.304	0.00126	0.29336
2.306	0.000484076	0.31924
2.308	0.000604024	0.34233
2.31	0.000912461	0.36304
2.312	-0.000484076	0.38073
2.314	-0.000775378	0.39405
2.316	9.42448e-05	0.40494
2.318	-8.56771e-06	0.41293
2.32	-0.000406966	0.41699
2.322	0.00118	0.41717
2.324	0.0012	0.41534
2.326	0.000552617	0.41002
2.328	0.000518347	0.40101
2.33	0.000959584	0.38897
2.332	-0.000505495	0.37342
2.334	-0.00076681	0.35348
2.336	1.28516e-05	0.33064
2.338	-5.9974e-05	0.30576
2.34	-0.00041125	0.2773
2.342	0.00107	0.24653
2.344	0.00137	0.21537
2.346	0.000471224	0.18155
2.348	0.000586888	0.14622
2.35	0.000882475	0.11037
2.352	-0.000526914	0.07376
2.354	-0.000783946	0.03499
2.356	9.85287e-05	-0.0032
2.358	-0.000128516	-0.04118
2.36	-0.000364128	-0.07976
2.362	0.0013	-0.11789
2.364	0.0013	-0.15369
2.366	0.000475508	-0.18927
2.368	0.000646862	-0.22295
2.37	0.000938165	-0.25414
2.372	-0.000676849	-0.2834
2.374	-0.000758243	-0.31167
2.376	-8.56771e-06	-0.33653
2.378	4.28386e-06	-0.35874
2.38	-0.000445521	-0.37861
2.382	0.00135	-0.39546
2.384	0.00134	-0.40778
2.386	0.000346992	-0.41713
2.388	0.000672565	-0.42297
2.39	0.000942449	-0.42433
2.392	-0.000625443	-0.42205
2.394	-0.000719688	-0.41752
2.396	-1.28516e-05	-0.4091
2.398	-0.000179922	-0.39668
2.4	-0.000424102	-0.3814
2.402	0.00115	-0.36369
2.404	0.00117	-0.3412
2.406	0.000484076	-0.31665
2.408	0.000505495	-0.2897
2.41	0.000856771	-0.25931
2.412	-0.00059974	-0.22607
2.414	-0.000753959	-0.19156
2.416	0.000119948	-0.15388
2.418	-4.71224e-05	-0.11392
2.42	-0.000436953	-0.07328
2.422	0.00122	-0.03135
2.424	0.00124	0.0118
2.426	0.000522631	0.05378
2.428	0.000642579	0.09458
2.43	0.000878191	0.13453
2.432	-0.000634011	0.17301
2.434	-0.000612591	0.20889
2.436	0.000149935	0.24389
2.438	-0.000179922	0.27647
2.44	-0.000274167	0.3062
2.442	0.00121	0.33307
2.444	0.00114	0.35784
2.446	0.000424102	0.37877
2.448	0.000604024	0.39635
2.45	0.000813933	0.41063
2.452	-0.000736823	0.42214
2.454	-0.000501211	0.42885
2.456	7.71094e-05	0.43224
2.458	-8.9961e-05	0.43153
2.46	-0.000372695	0.42653
2.462	0.00118	0.41764
2.464	0.00108	0.40619
2.466	0.000484076	0.3914
2.468	0.000604024	0.37297
2.47	0.000946732	0.35216
2.472	-0.000604024	0.32819
2.474	-0.000668282	0.29987
2.476	0.000171354	0.26948
2.478	-0.000162787	0.23642
2.48	-0.000424102	0.20022
2.482	0.00126	0.16164
2.484	0.00119	0.12276
2.486	0.000535482	0.08176
2.488	0.000604024	0.03972
2.49	0.000921029	-0.00183
2.492	-0.000642579	-0.04359
2.494	-0.000715404	-0.08595
2.496	9.42448e-05	-0.12669
2.498	5.9974e-05	-0.16595
2.5	-0.000351276	-0.20419
2.502	0.00129	-0.23983
2.504	0.00134	-0.27187
2.506	0.000514063	-0.30141
2.508	0.000732539	-0.3282
2.51	0.000865339	-0.35154
2.512	-0.000604024	-0.37235
2.514	-0.000749675	-0.39096
2.516	3.85547e-05	-0.40574
2.518	-5.56901e-05	-0.4168
2.52	-0.000179922	-0.42475
2.522	0.00131	-0.42959
2.524	0.00108	-0.42936
2.526	0.000681133	-0.42612
2.528	0.000561185	-0.41919
2.53	0.000852487	-0.40818
2.532	-0.000762527	-0.39333
2.534	-0.000518347	-0.37653
2.536	4.28386e-05	-0.35591
2.538	-5.56901e-05	-0.33132
2.54	-0.000342709	-0.30445
2.542	0.00125	-0.27508
2.544	0.00122	-0.24208
2.546	0.000415534	-0.20759
2.548	0.000796797	-0.17133
2.55	0.000826784	-0.13258
2.552	-0.000681133	-0.09287
2.554	-0.000672565	-0.05351
2.556	0.000179922	-0.01303
2.558	-0.000141367	0.02744
2.56	-0.000398399	0.06678
2.562	0.00126	0.10569
2.564	0.00122	0.14416
2.566	0.000406966	0.18058
2.568	0.000612591	0.21513
2.57	0.000959584	0.24816
2.572	-0.000659714	0.2786
2.574	-0.000805365	0.30545
2.576	-4.71224e-05	0.33065
2.578	-9.85287e-05	0.35302
2.58	-0.000419818	0.37247
2.582	0.00122	0.38861
2.584	0.00116	0.40242
2.586	0.000492643	0.41193
2.588	0.000651146	0.41754
2.59	0.000869623	0.41954
2.592	-0.000591172	0.41758
2.594	-0.000706836	0.41057
2.596	0.000137083	0.40044
2.598	-0.000119948	0.38764
2.6	-0.000295586	0.37183
2.602	0.00127	0.35367
2.604	0.00114	0.33432
2.606	0.000522631	0.31247
2.608	0.000741107	0.28792
2.61	0.00089961	0.26259
2.612	-0.000642579	0.23566
2.614	-0.000569753	0.20587
2.616	-8.56771e-06	0.17604
2.618	-0.000179922	0.14491
2.62	-0.000346992	0.11223
2.622	0.00119	0.07923
2.624	0.00114	0.04703
2.626	0.000492643	0.01397
2.628	0.00065543	-0.01916
2.63	0.000886758	-0.05129
2.632	-0.000634011	-0.08271
2.634	-0.000689701	-0.11436
2.636	0.000149935	-0.14421
2.638	-0.000145651	-0.17358
2.64	-0.000274167	-0.20202
2.642	0.00138	-0.22904
2.644	0.0009553	-0.25273
2.646	0.000368412	-0.27536
2.648	0.000629727	-0.29565
2.65	0.000848204	-0.31427
2.652	-0.000659714	-0.33035
2.654	-0.000728256	-0.34548
2.656	3.42709e-05	-0.35778
2.658	-6.85417e-05	-0.36676
2.66	-0.000359844	-0.37395
2.662	0.00126	-0.37923
2.664	0.00121	-0.38142
2.666	0.000372695	-0.38163
2.668	0.000616875	-0.37926
2.67	0.000916745	-0.37349
2.672	-0.000771094	-0.3649
2.674	-0.000719688	-0.35477
2.676	3.85547e-05	-0.34156
2.678	-6.42579e-05	-0.32595
2.68	-0.000227044	-0.30877
2.682	0.0012	-0.28946
2.684	0.00115	-0.26645
2.686	0.000471224	-0.24225
2.688	0.000651146	-0.21672
2.69	0.000805365	-0.18891
2.692	-0.000805365	-0.1593
2.694	-0.000629727	-0.12942
2.696	4.71224e-05	-0.09747
2.698	-0.000158503	-0.06511
2.7	-0.000334141	-0.03326
2.702	0.00132	-0.0011
2.704	0.00117	0.03162
2.706	0.000535482	0.06291
2.708	0.000715404	0.09377
2.71	0.000873907	0.1245
2.712	-0.00076681	0.1542
2.714	-0.000646862	0.18128
2.716	0.000171354	0.20781
2.718	-0.0001328	0.23257
2.72	-0.000338425	0.25536
2.722	0.00136	0.27641
2.724	0.0012	0.2967
2.726	0.000492643	0.31507
2.728	0.000741107	0.33132
2.73	0.000818217	0.3465
2.732	-0.000826784	0.35948
2.734	-0.000685417	0.36848
2.736	0.000119948	0.37511
2.738	-0.0001328	0.38012
2.74	-0.000325573	0.38105
2.742	0.0015	0.37955
2.744	0.00114	0.37658
2.746	0.000454089	0.37033
2.748	0.000621159	0.36133
2.75	0.000865339	0.35078
2.752	-0.00071112	0.33826
2.754	-0.00059974	0.32211
2.756	9.85287e-05	0.30424
2.758	-0.000162787	0.28351
2.76	-0.000368412	0.26027
2.762	0.00129	0.23546
2.764	0.00109	0.21048
2.766	0.000518347	0.18377
2.768	0.000659714	0.15571
2.77	0.000792513	0.12709
2.772	-0.000736823	0.09715
2.774	-0.000496927	0.06566
2.776	0.000137083	0.03428
2.778	-0.000119948	0.00237
2.78	-0.000192774	-0.02991
2.782	0.00126	-0.06186
2.784	0.00107	-0.0921
2.786	0.000454089	-0.12221
2.788	0.000668282	-0.15219
2.79	0.000822501	-0.18061
2.792	-0.000861055	-0.20792
2.794	-0.000514063	-0.2349
2.796	4.71224e-05	-0.25996
2.798	-0.000171354	-0.28222
2.8	-0.000338425	-0.30301
2.802	0.00142	-0.32193
2.804	0.00109	-0.33699
2.806	0.000368412	-0.35164
2.808	0.000638295	-0.36407
2.81	0.000826784	-0.37345
2.812	-0.000758243	-0.38022
2.814	-0.000651146	-0.38521
2.816	8.13933e-05	-0.38581
2.818	-0.000102813	-0.38313
2.82	-0.000372695	-0.37888
2.822	0.00141	-0.37183
2.824	0.00114	-0.362
2.826	0.000526914	-0.35021
2.828	0.00059974	-0.33612
2.83	0.00076681	-0.31909
2.832	-0.000865339	-0.30031
2.834	-0.000514063	-0.28
2.836	3.85547e-05	-0.25721
2.838	-2.14193e-05	-0.23284
2.84	-0.000398399	-0.20713
2.842	0.0013	-0.17981
2.844	0.00114	-0.15005
2.846	0.000436953	-0.11978
2.848	0.00054405	-0.08817
2.85	0.000719688	-0.05524
2.852	-0.000775378	-0.02205
2.854	-0.000522631	0.01055
2.856	9.42448e-05	0.04331
2.858	-0.000137083	0.07611
2.86	-0.000265599	0.10752
2.862	0.00128	0.13859
2.864	0.000998139	0.16994
2.866	0.000505495	0.19967
2.868	0.000522631	0.22732
2.87	0.00084392	0.25456
2.872	-0.000758243	0.27994
2.874	-0.000458373	0.30181
2.876	9.42448e-05	0.32292
2.878	-0.00011138	0.3416
2.88	-0.000175638	0.35712
2.882	0.00141	0.36993
2.884	0.00102	0.38135
2.886	0.000556901	0.38886
2.888	0.000672565	0.39358
2.89	0.000809649	0.39622
2.892	-0.000835352	0.39543
2.894	-0.000514063	0.39056
2.896	0.000128516	0.38369
2.898	-0.000128516	0.37429
2.9	-0.000201341	0.36114
2.902	0.00144	0.34612
2.904	0.00108	0.32904
2.906	0.000552617	0.30816
2.908	0.000753959	0.28563
2.91	0.000775378	0.26193
2.912	-0.000925313	0.23589
2.914	-0.000479792	0.20727
2.916	8.56771e-05	0.17793
2.918	-0.000124232	0.14745
2.92	-0.000269883	0.11568
2.922	0.0014	0.08318
2.924	0.00101	0.05094
2.926	0.000479792	0.01781
2.928	0.000758243	-0.01533
2.93	0.000805365	-0.04767
2.932	-0.000728256	-0.08007
2.934	-0.000595456	-0.11318
2.936	0.000154219	-0.14501
2.938	-7.28256e-05	-0.17564
2.94	-0.000227044	-0.20604
2.942	0.00138	-0.23404
2.944	0.000951016	-0.25892
2.946	0.000484076	-0.28233
2.948	0.000663998	-0.3035
2.95	0.00076681	-0.32112
2.952	-0.000856771	-0.33705
2.954	-0.000518347	-0.35302
2.956	8.56771e-05	-0.36557
2.958	-0.000102813	-0.37488
2.96	-0.000235612	-0.38236
2.962	0.00144	-0.38689
2.964	0.000976719	-0.38791
2.966	0.000586888	-0.38697
2.968	0.000758243	-0.38306
2.97	0.000758243	-0.37593
2.972	-0.000921029	-0.36684
2.974	-0.00041125	-0.35618
2.976	1.71354e-05	-0.34278
2.978	-0.000252748	-0.32704
2.98	-0.000325573	-0.3091
2.982	0.00137	-0.28809
2.984	0.000998139	-0.26408
2.986	0.000475508	-0.23861
2.988	0.000852487	-0.21116
2.99	0.000719688	-0.18101
2.992	-0.000938165	-0.14963
2.994	-0.000479792	-0.11764
2.996	0.000115664	-0.08409
2.998	-0.00018849	-0.04982
3	-0.000235612	-0.01562
3.002	0.00138	0.01904
3.004	0.00108	0.05471
3.006	0.000458373	0.0895
3.008	0.000672565	0.12369
3.01	0.000886758	0.15787
3.012	-0.000762527	0.1904
3.014	-0.000556901	0.22015
3.016	8.13933e-05	0.24898
3.018	-0.000158503	0.27574
3.02	-0.000141367	0.29915
3.022	0.00136	0.32079
3.024	0.000963868	0.34159
3.026	0.000484076	0.35939
3.028	0.000638295	0.3748
3.03	0.000719688	0.38814
3.032	-0.000891042	0.39801
3.034	-0.000505495	0.40369
3.036	2.57031e-05	0.40685
3.038	-0.000124232	0.40685
3.04	-0.000184206	0.40291
3.042	0.00139	0.39681
3.044	0.00113	0.38868
3.046	0.000484076	0.37695
3.048	0.000723972	0.36202
3.05	0.000646862	0.34482
3.052	-0.000681133	0.32429
3.054	-0.000372695	0.30008
3.056	0.00011138	0.27336
3.058	-0.000128516	0.24427
3.06	-0.000295586	0.21179
3.062	0.00138	0.17766
3.064	0.000946732	0.14204
3.066	0.000518347	0.10438
3.068	0.000719688	0.06507
3.07	0.000668282	0.02605
3.072	-0.000938165	-0.0139
3.074	-0.000531198	-0.05489
3.076	7.28256e-05	-0.09397
3.078	-0.000257031	-0.13241
3.08	-0.00024418	-0.17027
3.082	0.00148	-0.20613
3.084	0.000942449	-0.23876
3.086	0.000535482	-0.26972
3.088	0.000732539	-0.29864
3.09	0.000813933	-0.32408
3.092	-0.000813933	-0.348
3.094	-0.000471224	-0.37029
3.096	5.9974e-05	-0.38889
3.098	-0.000197057	-0.40442
3.1	-0.000269883	-0.41768
3.102	0.00135	-0.4265
3.104	0.0009553	-0.43067
3.106	0.000526914	-0.4318
3.108	0.000676849	-0.42839
3.11	0.000801081	-0.42026
3.112	-0.000869623	-0.40888
3.114	-0.000561185	-0.39447
3.116	4.71224e-05	-0.37616
3.118	-0.000119948	-0.35439
3.12	-8.13933e-05	-0.33044
3.122	0.00147	-0.30355
3.124	0.00103	-0.27292
3.126	0.000582605	-0.2403
3.128	0.000749675	-0.20549
3.13	0.000642579	-0.16774
3.132	-0.00089961	-0.1284
3.134	-0.000394115	-0.08859
3.136	0.000162787	-0.04705
3.138	-0.000145651	-0.00468
3.14	-0.000197057	0.03658
3.142	0.00144	0.0778
3.144	0.00102	0.11952
3.146	0.000556901	0.15887
3.148	0.00071112	0.19661
3.15	0.000715404	0.2329
3.152	-0.000908177	0.2658
3.154	-0.000449805	0.29493
3.156	0.000107096	0.32221
3.158	-0.000149935	0.34685
3.16	-0.000312721	0.36762
3.162	0.00148	0.38613
3.164	0.000963868	0.40255
3.166	0.000522631	0.41378
3.168	0.000706836	0.42159
3.17	0.000809649	0.42658
3.172	-0.000929597	0.42661
3.174	-0.000458373	0.42287
3.176	0.00011138	0.41609
3.178	-0.000261315	0.40582
3.18	-0.000128516	0.39177
3.182	0.00144	0.37499
3.184	0.000925313	0.35602
3.186	0.000552617	0.33344
3.188	0.000741107	0.30807
3.19	0.000685417	0.28109
3.192	-0.000925313	0.25122
3.194	-0.000496927	0.21833
3.196	9.42448e-05	0.18373
3.198	-0.000158503	0.14767
3.2	-0.000154219	0.10933
3.202	0.00145	0.07026
3.204	0.000925313	0.03162
3.206	0.000509779	-0.00813
3.208	0.000698269	-0.04806
3.21	0.000706836	-0.08682
3.212	-0.000873907	-0.12524
3.214	-0.000441237	-0.16299
3.216	-3.42709e-05	-0.1981
3.218	-0.000184206	-0.23114
3.22	-5.56901e-05	-0.26326
3.222	0.00147	-0.29218
3.224	0.00101	-0.31819
3.226	0.000424102	-0.34285
3.228	0.000698269	-0.36487
3.23	0.000604024	-0.38295
3.232	-0.00089961	-0.39866
3.234	-0.000381263	-0.41161
3.236	4.71224e-05	-0.42003
3.238	-0.000145651	-0.42401
3.24	-8.56771e-06	-0.42476
3.242	0.0014	-0.42155
3.244	0.000933881	-0.41421
3.246	0.000475508	-0.4047
3.248	0.000749675	-0.39206
3.25	0.000663998	-0.37587
3.252	-0.000822501	-0.35741
3.254	-0.000381263	-0.33577
3.256	0.00011138	-0.31035
3.258	-0.00016707	-0.2817
3.26	-0.000214193	-0.25124
3.262	0.00149	-0.21789
3.264	0.000891042	-0.18156
3.266	0.000458373	-0.14391
3.268	0.000796797	-0.10537
3.27	0.00065543	-0.06474
3.272	-0.00102	-0.0241
3.274	-0.000449805	0.01569
3.276	6.42579e-05	0.05645
3.278	-0.000128516	0.09607
3.28	-0.000261315	0.1339
3.282	0.00142	0.17099
3.284	0.000908177	0.20778
3.286	0.000432669	0.24169
3.288	0.000813933	0.27368
3.29	0.000651146	0.30436
3.292	-0.000908177	0.33203
3.294	-0.000492643	0.35608
3.296	2.57031e-05	0.37802
3.298	-0.000291302	0.39615
3.3	-3.42709e-05	0.4099
3.302	0.00147	0.421
3.304	0.000933881	0.42873
3.306	0.000556901	0.43186
3.308	0.000668282	0.43134
3.31	0.00065543	0.42772
3.312	-0.000921029	0.41985
3.314	-0.000475508	0.4078
3.316	0.000158503	0.39321
3.318	-0.00024418	0.3749
3.32	-0.0001328	0.3524
3.322	0.00144	0.32702
3.324	0.000873907	0.29945
3.326	0.000376979	0.26863
3.328	0.000903894	0.23519
3.33	0.000578321	0.20028
3.332	-0.000942449	0.1631
3.334	-0.000329857	0.12326
3.336	8.13933e-05	0.08271
3.338	-0.000218477	0.04163
3.34	-0.00018849	-0.000706836
3.342	0.00144	-0.04237
3.344	0.000856771	-0.08231
3.346	0.000432669	-0.12202
3.348	0.000813933	-0.16053
3.35	0.00065543	-0.19644
3.352	-0.000968152	-0.23105
3.354	-0.000364128	-0.26465
3.356	0.000145651	-0.29476
3.358	-0.000209909	-0.32262
3.36	-6.85417e-05	-0.34856
3.362	0.00152	-0.37075
3.364	0.000886758	-0.38911
3.366	0.000505495	-0.40497
3.368	0.000702553	-0.41678
3.37	0.000518347	-0.42417
3.372	-0.000865339	-0.42839
3.374	-0.00041125	-0.42908
3.376	3.42709e-05	-0.42504
3.378	-0.000231328	-0.4174
3.38	-0.000179922	-0.40684
3.382	0.00152	-0.39277
3.384	0.00104	-0.37502
3.386	0.00046694	-0.35482
3.388	0.000796797	-0.33155
3.39	0.000535482	-0.30507
3.392	-0.000801081	-0.27657
3.394	-0.000432669	-0.24645
3.396	8.56771e-05	-0.21351
3.398	-0.00029987	-0.17872
3.4	-2.9987e-05	-0.14287
3.402	0.00153	-0.10553
3.404	0.000869623	-0.06618
3.406	0.000612591	-0.02763
3.408	0.00065543	0.01024
3.41	0.000569753	0.04838
3.412	-0.000993855	0.08467
3.414	-0.000346992	0.11888
3.416	0.0001328	0.15284
3.418	-0.000282735	0.18544
3.42	-0.000149935	0.21546
3.422	0.00149	0.24438
3.424	0.000835352	0.27182
3.426	0.000419818	0.2959
3.428	0.000865339	0.31787
3.43	0.000509779	0.33761
3.432	-0.00101	0.35329
3.434	-0.000406966	0.36578
3.436	0.000248464	0.37616
3.438	-0.00018849	0.38372
3.44	-3.42709e-05	0.38758
3.442	0.00153	0.38962
3.444	0.000968152	0.38904
3.446	0.000441237	0.38517
3.448	0.000663998	0.37928
3.45	0.000595456	0.3718
3.452	-0.000916745	0.36138
3.454	-0.000432669	0.34843
3.456	7.28256e-05	0.33385
3.458	-0.0001328	0.31713
3.46	-6.42579e-05	0.29703
3.462	0.00145	0.27539
3.464	0.000848204	0.25201
3.466	0.000436953	0.22609
3.468	0.000616875	0.19825
3.47	0.000441237	0.17009
3.472	-0.000762527	0.14022
3.474	-0.00046694	0.10833
3.476	-4.28386e-06	0.07636
3.478	-0.000325573	0.0437
3.48	-4.28386e-06	0.00972
3.482	0.00143	-0.02331
3.484	0.000809649	-0.055
3.486	0.000428386	-0.08681
3.488	0.000758243	-0.11787
3.49	0.000548334	-0.14685
3.492	-0.000951016	-0.17577
3.494	-0.000287018	-0.2038
3.496	-2.9987e-05	-0.22954
3.498	-0.000205625	-0.25398
3.5	-8.56771e-06	-0.27767
3.502	0.00162	-0.29826
3.504	0.000813933	-0.3168
3.506	0.000505495	-0.3337
3.508	0.000878191	-0.34759
3.51	0.000501211	-0.35841
3.512	-0.00102	-0.36712
3.514	-0.000398399	-0.37297
3.516	8.56771e-05	-0.37602
3.518	-0.00024418	-0.37572
3.52	-0.0001328	-0.37274
3.522	0.00157	-0.36746
3.524	0.000933881	-0.36014
3.526	0.000518347	-0.35156
3.528	0.000689701	-0.34079
3.53	0.000539766	-0.32746
3.532	-0.000933881	-0.31314
3.534	-0.000252748	-0.29725
3.536	8.13933e-05	-0.27924
3.538	-0.000162787	-0.25938
3.54	6.85417e-05	-0.23899
3.542	0.0015	-0.21646
3.544	0.0009553	-0.19167
3.546	0.000424102	-0.16587
3.548	0.00071112	-0.13938
3.55	0.000514063	-0.11076
3.552	-0.001	-0.08224
3.554	-0.000436953	-0.054
3.556	-2.14193e-05	-0.02435
3.558	-0.000184206	0.00506
3.56	2.9987e-05	0.03347
3.562	0.00162	0.06263
3.564	0.000852487	0.09183
3.566	0.000522631	0.1195
3.568	0.000762527	0.14637
3.57	0.000522631	0.17299
3.572	-0.000916745	0.19737
3.574	-0.000222761	0.22006
3.576	2.9987e-05	0.24188
3.578	-0.000257031	0.26196
3.58	5.56901e-05	0.27994
3.582	0.00145	0.29698
3.584	0.000929597	0.31254
3.586	0.000526914	0.32553
3.588	0.000818217	0.33642
3.59	0.000432669	0.34569
3.592	-0.000886758	0.35203
3.594	-0.000346992	0.35571
3.596	1.28516e-05	0.35787
3.598	-0.00011138	0.35789
3.6	0	0.35496
3.602	0.00158	0.35075
3.604	0.000856771	0.34546
3.606	0.000419818	0.33773
3.608	0.000852487	0.32773
3.61	0.000462657	0.31692
3.612	-0.000869623	0.3031
3.614	-0.000342709	0.28605
3.616	0.000115664	0.26816
3.618	-0.000261315	0.24896
3.62	5.14063e-05	0.22736
3.622	0.00159	0.20576
3.624	0.000921029	0.1838
3.626	0.000634011	0.16056
3.628	0.000723972	0.13678
3.63	0.000505495	0.11336
3.632	-0.000963868	0.0882
3.634	-0.00035556	0.06209
3.636	-1.71354e-05	0.03638
3.638	-0.000265599	0.01044
3.64	-4.28386e-06	-0.01657
3.642	0.00154	-0.0422
3.644	0.000916745	-0.06724
3.646	0.000586888	-0.09242
3.648	0.000869623	-0.11671
3.65	0.00046694	-0.13943
3.652	-0.000882475	-0.16199
3.654	-0.000368412	-0.18367
3.656	3.42709e-05	-0.20389
3.658	-0.000364128	-0.22279
3.66	-4.28386e-06	-0.24191
3.662	0.00151	-0.2596
3.664	0.000878191	-0.27559
3.666	0.000484076	-0.29071
3.668	0.000951016	-0.30477
3.67	0.000424102	-0.31575
3.672	-0.000968152	-0.32547
3.674	-0.000338425	-0.33374
3.676	4.28386e-06	-0.33854
3.678	-0.000334141	-0.34189
3.68	0.000124232	-0.34484
3.682	0.00138	-0.34442
3.684	0.000741107	-0.34182
3.686	0.000591172	-0.3395
3.688	0.000745391	-0.33509
3.69	0.000548334	-0.32759
3.692	-0.000998139	-0.31943
3.694	-0.000398399	-0.30982
3.696	5.14063e-05	-0.29745
3.698	-0.000287018	-0.28366
3.7	1.71354e-05	-0.26843
3.702	0.0015	-0.24975
3.704	0.000741107	-0.2293
3.706	0.000595456	-0.20774
3.708	0.000753959	-0.1845
3.71	0.000462657	-0.15959
3.712	-0.000993855	-0.13376
3.714	-0.000291302	-0.10786
3.716	4.28386e-06	-0.08082
3.718	-0.000141367	-0.05355
3.72	2.9987e-05	-0.02645
3.722	0.00154	0.0018
3.724	0.000861055	0.0306
3.726	0.000462657	0.05907
3.728	0.000779662	0.08754
3.73	0.000436953	0.11654
3.732	-0.000835352	0.14408
3.734	-0.000222761	0.17068
3.736	5.14063e-05	0.19695
3.738	-0.000287018	0.2224
3.74	0.000175638	0.2454
3.742	0.00152	0.26761
3.744	0.000835352	0.28891
3.746	0.00048836	0.30754
3.748	0.000792513	0.3245
3.75	0.000484076	0.33991
3.752	-0.000976719	0.35167
3.754	-0.000235612	0.36028
3.756	0	0.3674
3.758	-0.000321289	0.37241
3.76	0.000119948	0.37379
3.762	0.00157	0.37392
3.764	0.00078823	0.37223
3.766	0.000574037	0.36795
3.768	0.000702553	0.36198
3.77	0.000514063	0.35413
3.772	-0.00107	0.34225
3.774	-0.000171354	0.32781
3.776	0.000119948	0.31137
3.778	-0.000304154	0.29254
3.78	7.28256e-05	0.27136
3.782	0.00153	0.24894
3.784	0.000741107	0.22489
3.786	0.000556901	0.19859
3.788	0.000775378	0.17063
3.79	0.00046694	0.14161
3.792	-0.001	0.11024
3.794	-0.000295586	0.07735
3.796	3.85547e-05	0.04416
3.798	-0.00024418	0.01059
3.8	5.9974e-05	-0.02391
3.802	0.00159	-0.05734
3.804	0.000749675	-0.08999
3.806	0.000608308	-0.12278
3.808	0.000796797	-0.15484
3.81	0.000419818	-0.18449
3.812	-0.000942449	-0.21397
3.814	-0.000287018	-0.24247
3.816	-1.28516e-05	-0.26819
3.818	-0.000321289	-0.29205
3.82	0.000124232	-0.3153
3.822	0.00149	-0.33472
3.824	0.000783946	-0.35181
3.826	0.000591172	-0.36717
3.828	0.000638295	-0.37927
3.83	0.000406966	-0.38778
3.832	-0.00103	-0.39479
3.834	-0.000287018	-0.39865
3.836	-2.14193e-05	-0.39851
3.838	-0.000325573	-0.39557
3.84	0.000149935	-0.39016
3.842	0.00154	-0.38105
3.844	0.000745391	-0.36943
3.846	0.00054405	-0.3555
3.848	0.000856771	-0.33858
3.85	0.000428386	-0.31859
3.852	-0.000998139	-0.29719
3.854	-0.000342709	-0.27392
3.856	0.000102813	-0.24787
3.858	-0.000329857	-0.21986
3.86	3.42709e-05	-0.19082
3.862	0.00147	-0.1595
3.864	0.000741107	-0.12642
3.866	0.000582605	-0.09286
3.868	0.000921029	-0.05905
3.87	0.000329857	-0.02432
3.872	-0.0009553	0.009
3.874	-0.000321289	0.0412
3.876	8.9961e-05	0.07343
3.878	-0.000248464	0.10421
3.88	8.56771e-06	0.13332
3.882	0.0016	0.16226
3.884	0.000873907	0.19041
3.886	0.000484076	0.21648
3.888	0.000783946	0.24116
3.89	0.00048836	0.26515
3.892	-0.00105	0.28655
3.894	-0.000257031	0.30665
3.896	-1.71354e-05	0.32571
3.898	-0.000278451	0.34295
3.9	0.000145651	0.35697
3.902	0.0015	0.37007
3.904	0.00078823	0.37962
3.906	0.000526914	0.38526
3.908	0.000741107	0.38881
3.91	0.00041125	0.38992
3.912	-0.00101	0.38676
3.914	-0.000205625	0.38067
3.916	0.000128516	0.37239
3.918	-0.000265599	0.36125
3.92	0.00024418	0.34781
3.922	0.00156	0.33314
3.924	0.000698269	0.31612
3.926	0.000561185	0.29601
3.928	0.000886758	0.27351
3.93	0.000334141	0.24992
3.932	-0.0009553	0.22372
3.934	-8.56771e-05	0.19568
3.936	-3.85547e-05	0.16664
3.938	-0.00029987	0.13606
3.94	0.000227044	0.10279
3.942	0.00166	0.06952
3.944	0.000758243	0.03571
3.946	0.000475508	0.00065543
3.948	0.000873907	-0.03452
3.95	0.000368412	-0.06868
3.952	-0.000951016	-0.10359
3.954	-0.000137083	-0.13839
3.956	0.000145651	-0.17171
3.958	-0.00024418	-0.20392
3.96	0.000128516	-0.23489
3.962	0.00153	-0.26263
3.964	0.000762527	-0.28798
3.966	0.000574037	-0.31186
3.968	0.000771094	-0.33272
3.97	0.000359844	-0.35085
3.972	-0.000951016	-0.36785
3.974	-0.000269883	-0.38207
3.976	-2.14193e-05	-0.39283
3.978	-0.00029987	-0.40146
3.98	8.13933e-05	-0.40748
3.982	0.0015	-0.409
3.984	0.000753959	-0.40761
3.986	0.000569753	-0.40342
3.988	0.00076681	-0.39592
3.99	0.000346992	-0.38448
3.992	-0.000959584	-0.37047
3.994	-0.000115664	-0.35332
3.996	2.57031e-05	-0.33229
3.998	-0.000141367	-0.3089
[truncated: 148,001 more rows]

## Sheet: Figure 5e
Time (s)	Output power of the the device with a porous valve (mW)	Output power of the the device with no valve (mW)
0.002	9.76938e-10	1.07971e-09
0.004	6.78429e-08	4.07688e-05
0.006	3.73054e-08	0.000154771
0.008	9.24912e-09	0.000344312
0.01	1.60344e-08	0.000600481
0.012	1.87815e-08	0.000905162
0.014	2.4927e-08	0.00126
0.016	1.10225e-08	0.00166
0.018	2.31228e-11	0.00206
0.02	8.79309e-10	0.00247
0.022	1.13302e-09	0.00289
0.024	6.01424e-08	0.00327
0.026	3.824e-08	0.00363
0.028	1.13616e-08	0.00396
0.03	1.74866e-08	0.00424
0.032	2.27015e-08	0.00447
0.034	2.69927e-08	0.00464
0.036	1.05234e-08	0.00478
0.038	9.27481e-10	0.00483
0.04	2.5692e-10	0.0048
0.042	6.1725e-10	0.00473
0.044	6.1725e-08	0.00461
0.046	4.1113e-08	0.00443
0.048	7.49179e-09	0.00423
0.05	1.90018e-08	0.00397
0.052	1.98959e-08	0.00365
0.054	1.96704e-08	0.00331
0.056	1.20553e-08	0.00297
0.058	5.03563e-10	0.00259
0.06	1.08549e-10	0.00221
0.062	1.35911e-09	0.00185
0.064	7.38138e-08	0.00151
0.066	3.60773e-08	0.00116
0.068	5.43643e-09	0.000861999
0.07	1.85625e-08	0.000598009
0.072	2.17457e-08	0.000369133
0.074	2.4927e-08	0.000194731
0.076	7.49179e-09	7.87675e-05
0.078	5.20263e-11	1.34144e-05
0.08	0	2.19115e-06
0.082	3.69965e-10	4.082e-05
0.084	6.74261e-08	0.000128113
0.086	3.98232e-08	0.000264112
0.088	1.17059e-08	0.000440631
0.09	1.48397e-08	0.000657756
0.092	2.19827e-08	0.000912507
0.094	2.27015e-08	0.00119
0.096	6.16865e-09	0.00147
0.098	7.77183e-11	0.00178
0.1	1.41884e-09	0.0021
0.102	3.61293e-09	0.0024
0.104	6.2524e-08	0.00269
0.106	3.91861e-08	0.003
0.108	7.21688e-09	0.00328
0.11	1.83447e-08	0.00353
0.112	1.87815e-08	0.00377
0.114	2.72566e-08	0.00396
0.116	8.64279e-09	0.00408
0.118	3.39777e-10	0.00416
0.12	2.31228e-09	0.0042
0.122	1.18761e-09	0.00415
0.124	6.49519e-08	0.00407
0.126	3.91861e-08	0.00401
0.128	8.20153e-09	0.00387
0.13	1.79131e-08	0.00371
0.132	2.41736e-08	0.00354
0.134	2.75219e-08	0.00334
0.136	8.79244e-09	0.00308
0.138	5.03563e-10	0.0028
0.14	6.57715e-10	0.0025
0.142	2.31228e-09	0.00216
0.144	8.32421e-08	0.00184
0.146	3.69965e-08	0.00153
0.148	8.34733e-09	0.00122
0.15	1.81283e-08	0.000929826
0.152	1.5832e-08	0.000675885
0.154	2.4927e-08	0.000449898
0.156	7.21688e-09	0.000259935
0.158	3.69965e-10	0.000121364
0.16	1.30066e-09	3.42375e-05
0.162	5.03563e-10	2.87468e-07
0.164	6.57715e-08	2.28998e-05
0.166	3.57735e-08	9.76007e-05
0.168	7.49179e-09	0.000224294
0.17	1.5832e-08	0.000399417
0.172	1.98959e-08	0.000611053
0.174	2.44235e-08	0.000860258
0.176	5.55525e-09	0.00116
0.178	2.3187e-10	0.00148
0.18	3.39777e-10	0.00182
0.182	1.85625e-10	0.00219
0.184	8.18605e-08	0.00255
0.186	3.57735e-08	0.00289
0.188	7.35369e-09	0.00323
0.19	2.36778e-08	0.00356
0.192	2.12755e-08	0.00383
0.194	2.83254e-08	0.00407
0.196	4.53207e-09	0.00432
0.198	3.14727e-11	0.0045
0.2	2.97e-09	0.00461
0.202	3.69965e-10	0.0047
0.204	7.20821e-08	0.00471
0.206	3.66888e-08	0.00463
0.208	8.94339e-09	0.00452
0.21	1.17059e-08	0.00435
0.212	2.34317e-08	0.0041
0.214	2.5692e-08	0.00383
0.216	7.21688e-09	0.00354
0.218	2.08105e-10	0.00319
0.22	1.41884e-09	0.00281
0.222	5.03563e-10	0.00242
0.224	7.20821e-08	0.00203
0.226	3.39777e-08	0.00164
0.228	4.00859e-09	0.00129
0.23	1.17059e-08	0.000968739
0.232	1.13616e-08	0.000678137
0.234	2.75219e-08	0.000431727
0.236	1.00359e-08	0.000241039
0.238	0	0.000100745
0.24	2.01425e-09	1.94225e-05
0.242	1.07971e-09	1.15331e-06
0.244	7.73387e-08	4.45685e-05
0.246	3.66888e-08	0.000154651
0.248	8.05701e-09	0.000325511
0.25	1.5631e-08	0.000551257
0.252	2.10424e-08	0.000836264
0.254	2.34317e-08	0.00117
0.256	6.94712e-09	0.00151
0.258	5.7807e-12	0.00189
0.26	1.80422e-09	0.00228
0.262	8.79309e-10	0.00266
0.264	7.25131e-08	0.00304
0.266	2.94148e-08	0.00344
0.268	9.71735e-09	0.0038
0.27	2.03506e-08	0.00414
0.272	1.5832e-08	0.00445
0.274	2.96903e-08	0.00471
0.276	5.43643e-09	0.00488
0.278	3.10873e-10	0.00499
0.28	7.86817e-10	0.00504
0.282	2.83254e-10	0.00499
0.284	8.69828e-08	0.00489
0.286	3.45712e-08	0.00474
0.288	1.06885e-08	0.00453
0.29	1.94463e-08	0.00428
0.292	1.64429e-08	0.00399
0.294	2.62084e-08	0.00365
0.296	7.35369e-09	0.00324
0.298	6.423e-11	0.00282
0.3	8.32421e-10	0.00238
0.302	1.41884e-09	0.00195
0.304	7.86817e-08	0.00154
0.306	3.63824e-08	0.00117
0.308	5.79675e-09	0.000846119
0.31	2.36778e-08	0.000560706
0.312	1.44518e-08	0.00033486
0.314	2.94148e-08	0.000162686
0.316	4.64061e-09	4.70307e-05
0.318	4.34195e-10	1.11575e-06
0.32	5.7807e-10	2.22903e-05
0.322	3.10873e-10	0.000112883
0.324	7.46873e-08	0.000270006
0.326	3.05247e-08	0.00048401
0.328	9.55999e-09	0.000760426
0.33	1.40689e-08	0.00109
0.332	1.31344e-08	0.00145
0.334	2.88675e-08	0.00185
0.336	3.90775e-09	0.00228
0.338	6.423e-11	0.0027
0.34	1.30066e-09	0.00312
0.342	3.14727e-11	0.00356
0.344	8.32421e-08	0.00396
0.346	2.91405e-08	0.00431
0.348	1.20553e-08	0.00462
0.35	1.81283e-08	0.00488
0.352	1.6238e-08	0.00505
0.354	2.64685e-08	0.00517
0.356	3.42281e-09	0.00523
0.358	6.423e-13	0.00519
0.36	3.10873e-10	0.00508
0.362	1.25891e-10	0.00493
0.364	7.29454e-08	0.0047
0.366	2.91405e-08	0.0044
0.368	9.09561e-09	0.00407
0.37	2.27015e-08	0.0037
0.372	1.5631e-08	0.00328
0.374	2.54357e-08	0.00284
0.376	7.21688e-09	0.00241
0.378	2.08105e-10	0.00197
0.38	3.32968e-09	0.00155
0.382	1.64429e-10	0.00116
0.384	8.04905e-08	0.000815306
0.386	3.05247e-08	0.000507816
0.388	7.35369e-09	0.00027209
0.39	2.05799e-08	0.000106124
0.392	1.27696e-08	1.53211e-05
0.394	3.10873e-08	5.51032e-06
0.396	3.23783e-09	7.09621e-05
0.398	1.85625e-10	0.000214442
0.4	1.02768e-09	0.000431494
0.402	3.10873e-10	0.000706988
0.404	7.77851e-08	0.00105
0.406	3.63824e-08	0.00145
0.408	1.03597e-08	0.00189
0.41	2.03506e-08	0.00234
0.412	1.33187e-08	0.00283
0.414	3.66888e-08	0.0033
0.416	2.71372e-09	0.00376
0.418	2.31228e-11	0.00421
0.42	2.1607e-09	0.00462
0.422	5.7807e-12	0.00496
0.424	7.86817e-08	0.00524
0.426	2.85958e-08	0.00547
0.428	7.49179e-09	0.00557
0.43	1.72753e-08	0.00559
0.432	1.15331e-08	0.00554
0.434	3.45712e-08	0.00541
0.436	2.1607e-09	0.00519
0.438	1.44518e-10	0.00492
0.44	1.41884e-09	0.00458
0.442	3.14727e-11	0.00418
0.444	7.60072e-08	0.00373
0.446	2.24606e-08	0.00328
0.448	9.55999e-09	0.00279
0.45	1.81283e-08	0.00231
0.452	8.94339e-09	0.00185
0.454	3.30971e-08	0.00142
0.456	4.75045e-09	0.00101
0.458	4.11072e-11	0.000661832
0.46	2.79786e-09	0.00037896
0.462	1.44518e-10	0.000166635
0.464	8.8884e-08	3.99541e-05
0.466	2.91405e-08	8.79309e-10
0.468	8.79244e-09	4.1602e-05
0.47	2.151e-08	0.000162809
0.472	1.27696e-08	0.000350286
0.474	3.48698e-08	0.000607335
0.476	4.00859e-09	0.000935896
0.478	1.44518e-10	0.00131
0.48	3.14727e-09	0.00172
0.482	3.14727e-11	0.00217
0.484	7.95835e-08	0.00261
0.486	2.3925e-08	0.00304
0.488	7.63116e-09	0.00348
0.49	1.85625e-08	0.00391
0.492	1.25891e-08	0.00428
0.494	3.5471e-08	0.00462
0.496	6.16865e-09	0.00493
0.498	4.11072e-11	0.00514
0.5	2.3187e-10	0.00528
0.502	9.24912e-11	0.00534
0.504	7.9132e-08	0.00534
0.506	2.12755e-08	0.00525
0.508	6.423e-09	0.0051
0.51	2.12755e-08	0.00489
0.512	6.423e-09	0.00459
0.514	3.39777e-08	0.00426
0.516	2.54929e-09	0.00389
0.518	2.31228e-11	0.00347
0.52	1.60575e-09	0.00301
0.522	1.25891e-10	0.00257
0.524	6.82611e-08	0.00212
0.526	3.13706e-08	0.00166
0.528	1.03597e-08	0.00125
0.53	2.24606e-08	0.000875985
0.532	9.40391e-09	0.000546376
0.534	3.30971e-08	0.000289684
0.536	2.39e-09	0.000115194
0.538	4.11072e-11	1.71879e-05
0.54	2.79786e-09	5.85028e-06
0.542	3.14727e-11	7.78031e-05
0.544	7.86817e-08	0.000233484
0.546	2.34317e-08	0.00047112
0.548	1.31344e-08	0.000772318
0.55	2.83254e-08	0.00113
0.552	6.423e-09	0.00155
0.554	3.73054e-08	0.00199
0.556	2.71372e-09	0.00245
0.558	6.423e-11	0.00292
0.56	2.469e-09	0.00339
0.562	1.64429e-10	0.00383
0.564	1.02768e-07	0.00426
0.566	2.2221e-08	0.00467
0.568	6.16865e-09	0.005
0.57	2.4927e-08	0.00527
0.572	9.55999e-09	0.00549
0.574	3.33893e-08	0.0056
0.576	5.20263e-09	0.00561
0.578	5.7807e-12	0.00556
0.58	1.02768e-09	0.00542
0.582	1.44518e-10	0.00518
0.584	8.27803e-08	0.0049
0.586	2.673e-08	0.00457
0.588	1.10225e-08	0.00417
0.59	1.87815e-08	0.00372
0.592	1.188e-08	0.00325
0.594	3.25164e-08	0.00275
0.596	1.80422e-09	0.00223
0.598	4.11072e-11	0.00175
0.6	1.41884e-09	0.00131
0.602	9.24912e-11	0.000902705
0.604	7.1224e-08	0.000563252
0.606	2.75219e-08	0.00030145
0.608	7.63116e-09	0.000114919
0.61	1.98959e-08	1.67849e-05
0.612	8.20153e-09	5.35342e-06
0.614	3.45712e-08	7.79163e-05
0.616	4.4248e-09	0.000233337
0.618	1.02768e-11	0.000457203
0.62	1.30066e-09	0.000748012
0.622	5.20263e-11	0.0011
0.624	8.60399e-08	0.00149
0.626	2.59496e-08	0.0019
0.628	7.35369e-09	0.00235
0.63	2.44235e-08	0.00279
0.632	1.17059e-08	0.00322
0.634	4.01437e-08	0.00365
0.636	5.40174e-10	0.00406
0.638	1.44518e-10	0.00442
0.64	1.02768e-09	0.00471
0.642	2.3187e-10	0.00495
0.644	8.60399e-08	0.00513
0.646	2.3925e-08	0.00522
0.648	7.49179e-09	0.00525
0.65	2.2221e-08	0.00522
0.652	1.17059e-08	0.00508
0.654	3.5471e-08	0.00488
0.656	2.08683e-09	0.00466
0.658	4.34195e-10	0.00437
0.66	1.67062e-09	0.00404
0.662	1.02768e-11	0.00369
0.664	7.86817e-08	0.00328
0.666	2.17457e-08	0.00283
0.668	5.08766e-09	0.0024
0.67	2.46746e-08	0.00196
0.672	7.35369e-09	0.00151
0.674	3.13706e-08	0.00112
0.676	2.63086e-09	0.000765783
0.678	1.64429e-10	0.000464844
0.68	4.01437e-10	0.000233117
0.682	2.5692e-10	8.23495e-05
0.684	7.5566e-08	6.79682e-06
0.686	2.54357e-08	1.55415e-05
0.688	6.94712e-09	0.000106488
0.69	2.5692e-08	0.00027695
0.692	1.25891e-08	0.000531566
0.694	3.79272e-08	0.000852519
0.696	2.23585e-09	0.00123
0.698	6.423e-13	0.00167
0.7	2.79786e-09	0.00214
0.702	1.44518e-10	0.00261
0.704	7.07969e-08	0.00311
0.706	2.673e-08	0.00363
0.708	6.5521e-09	0.00413
0.71	2.51807e-08	0.00459
0.712	6.94712e-09	0.00501
0.714	4.04655e-08	0.00536
0.716	1.73678e-09	0.00558
0.718	3.10873e-10	0.00575
0.72	3.32968e-09	0.00584
0.722	6.99465e-10	0.00579
0.724	8.98423e-08	0.00568
0.726	2.62084e-08	0.00552
0.728	7.91378e-09	0.00527
0.73	3.45712e-08	0.00494
0.732	7.21688e-09	0.00457
0.734	3.57735e-08	0.00411
0.736	7.86817e-10	0.00358
0.738	2.31228e-11	0.00306
0.74	1.07971e-09	0.00253
0.742	4.68237e-10	0.002
0.744	8.46352e-08	0.00151
0.746	2.08105e-08	0.00108
0.748	6.94712e-09	0.000698787
0.75	2.08105e-08	0.000388252
0.752	8.05701e-09	0.000165829
0.754	3.10873e-08	3.28727e-05
0.756	1.54216e-09	2.53336e-06
0.758	1.44518e-10	7.73513e-05
0.76	1.87295e-09	0.000254511
0.762	5.7807e-10	0.000536604
0.764	6.82611e-08	0.000900731
0.766	2.54357e-08	0.00134
0.768	7.08135e-09	0.00184
0.77	2.24606e-08	0.00239
0.772	4.4248e-09	0.00294
0.774	3.05247e-08	0.00351
0.776	3.42281e-09	0.00408
0.778	5.20263e-11	0.00462
0.78	4.21413e-09	0.00511
0.782	2.83254e-10	0.00555
0.784	7.82328e-08	0.0059
0.786	1.92234e-08	0.00611
0.788	1.24099e-08	0.00622
0.79	2.36778e-08	0.00623
0.792	5.91944e-09	0.00609
0.794	3.08053e-08	0.00588
0.796	2.08683e-09	0.00561
0.798	1.02768e-11	0.00525
0.8	3.42281e-09	0.00483
0.802	6.1725e-10	0.00438
0.804	7.33789e-08	0.00385
0.806	2.36778e-08	0.00329
0.808	1.15331e-08	0.00273
0.81	2.69927e-08	0.00219
0.812	6.5521e-09	0.00166
0.814	3.76157e-08	0.00121
0.816	1.18761e-09	0.000817046
0.818	3.10873e-10	0.00048634
0.82	2.54929e-09	0.00023821
0.822	2.71372e-09	7.83839e-05
0.824	8.23197e-08	4.35866e-06
0.826	2.34317e-08	2.23585e-05
0.828	4.86157e-09	0.000128312
0.83	2.5692e-08	0.000320442
0.832	6.0434e-09	0.000595933
0.834	3.60773e-08	0.000936926
0.836	2.71372e-09	0.00133
0.838	9.24912e-11	0.00178
0.84	3.80819e-09	0.00226
0.842	6.1725e-10	0.00274
0.844	8.23197e-08	0.00323
0.846	2.44235e-08	0.00373
0.848	6.68249e-09	0.00418
0.85	2.80563e-08	0.00459
0.852	6.5521e-09	0.00497
0.854	3.9504e-08	0.00528
0.856	1.80422e-09	0.00549
0.858	1.25891e-10	0.00563
0.86	3.05799e-09	0.00568
0.862	5.40174e-10	0.00561
0.864	8.84068e-08	0.00546
0.866	2.36778e-08	0.00526
0.868	1.20553e-08	0.00497
0.87	2.85958e-08	0.00463
0.872	2.71372e-09	0.00426
0.874	4.34195e-08	0.00383
0.876	1.67062e-09	0.00337
0.878	2.3187e-10	0.00289
0.88	3.70993e-09	0.00241
0.882	5.03563e-10	0.00193
0.884	8.60399e-08	0.00149
0.886	2.08105e-08	0.00109
0.888	9.55999e-09	0.000741887
0.89	2.41736e-08	0.000453441
0.892	5.55525e-09	0.000237493
0.894	3.28061e-08	8.5922e-05
0.896	1.18761e-09	9.18229e-06
0.898	1.08549e-10	9.60972e-06
0.9	3.23783e-09	8.50772e-05
0.902	2.39e-09	0.00023498
0.904	8.55704e-08	0.000449049
0.906	2.29436e-08	0.000711684
0.908	6.423e-09	0.00103
0.91	2.91405e-08	0.00138
0.912	4.53207e-09	0.00175
0.914	4.17656e-08	0.00214
0.916	1.13302e-09	0.00255
0.918	3.39777e-10	0.00294
0.92	3.32968e-09	0.0033
0.922	3.32968e-09	0.00367
0.924	9.27481e-08	0.00399
0.926	2.19827e-08	0.00427
0.928	4.00859e-09	0.00451
0.93	2.4927e-08	0.00467
0.932	4.11072e-09	0.00475
0.934	3.51698e-08	0.00478
0.936	1.67062e-09	0.00477
0.938	6.423e-11	0.00469
0.94	2.88328e-09	0.00455
0.942	2.01425e-09	0.00439
0.944	8.46352e-08	0.00416
0.946	1.94463e-08	0.00388
0.948	1.03597e-08	0.00357
0.95	2.4927e-08	0.00323
0.952	3.05799e-09	0.00286
0.954	3.05247e-08	0.0025
0.956	1.30066e-09	0.00213
0.958	2.5692e-12	0.00177
0.96	2.23585e-09	0.00142
0.962	2.31228e-09	0.0011
0.964	8.8884e-08	0.000794434
0.966	1.46451e-08	0.000525927
0.968	1.08549e-08	0.00030997
0.97	1.70653e-08	0.000146761
0.972	2.97e-09	4.08302e-05
0.974	3.79272e-08	6.5521e-07
0.976	4.68237e-10	2.13692e-05
0.978	2.5692e-10	0.000102539
0.98	2.31228e-09	0.000239102
0.982	3.80819e-09	0.000418016
0.984	8.32421e-08	0.00064361
0.986	1.44518e-08	0.000915269
0.988	9.87601e-09	0.00121
0.99	2.36778e-08	0.00152
0.992	3.80819e-09	0.00186
0.994	3.25164e-08	0.00219
0.996	1.54216e-09	0.00253
0.998	1.64429e-10	0.00288
1	3.80819e-09	0.00323
1.002	2.63086e-09	0.00352
1.004	8.37052e-08	0.0038
1.006	1.96704e-08	0.00405
1.008	6.68249e-09	0.00424
1.01	2.44235e-08	0.00439
1.012	2.08683e-09	0.00451
1.014	3.45712e-08	0.00455
1.016	1.13302e-09	0.00453
1.018	2.83254e-10	0.00448
1.02	2.39e-09	0.00439
1.022	1.87295e-09	0.00422
1.024	8.55704e-08	0.00402
1.026	1.52328e-08	0.00376
1.028	1.40689e-08	0.00346
1.03	2.54357e-08	0.00314
1.032	4.4248e-09	0.0028
1.034	3.05247e-08	0.00244
1.036	1.02768e-09	0.00208
1.038	1.44518e-10	0.00172
1.04	2.54929e-09	0.00137
1.042	4.4248e-09	0.00104
1.044	7.68936e-08	0.000742062
1.046	1.48397e-08	0.000488676
1.048	1.27696e-08	0.000277564
1.05	2.46746e-08	0.000121771
1.052	1.67062e-09	3.03675e-05
1.054	3.28061e-08	1.81283e-08
1.056	2.97e-09	3.43784e-05
1.058	0	0.000126972
1.06	2.31228e-09	0.000274263
1.062	4.53207e-09	0.000478349
1.064	9.57001e-08	0.00072194
1.066	1.72753e-08	0.001
1.068	5.08766e-09	0.00132
1.07	2.83254e-08	0.00166
1.072	1.87295e-09	0.00199
1.074	3.57735e-08	0.00235
1.076	2.08105e-10	0.00272
1.078	2.08105e-10	0.00307
1.08	3.32968e-09	0.00342
1.082	7.35369e-09	0.00375
1.084	8.27803e-08	0.00403
1.086	1.5631e-08	0.00425
1.088	9.71735e-09	0.00445
1.09	2.83254e-08	0.0046
1.092	2.39e-09	0.00468
1.094	4.64775e-08	0.00471
1.096	7.86817e-10	0.00469
1.098	3.14727e-11	0.00461
1.1	3.42281e-09	0.00448
1.102	6.0434e-09	0.00431
1.104	8.32421e-08	0.00407
1.106	1.27696e-08	0.00377
1.108	1.08549e-08	0.00345
1.11	2.151e-08	0.00309
1.112	1.24349e-09	0.00269
1.114	3.5471e-08	0.00229
1.116	8.79309e-10	0.0019
1.118	3.14727e-11	0.0015
1.12	2.79786e-09	0.00114
1.122	2.54929e-09	0.000825406
1.124	8.32421e-08	0.000540398
1.126	1.54313e-08	0.000307491
1.128	1.13616e-08	0.000141794
1.13	2.24606e-08	3.84091e-05
1.132	2.469e-09	1.13302e-07
1.134	3.45712e-08	2.837e-05
1.136	5.7807e-10	0.000117528
1.138	9.24912e-11	0.000271773
1.14	3.32968e-09	0.000482847
1.142	6.5521e-09	0.000736745
1.144	7.5126e-08	0.00105
1.146	1.05234e-08	0.0014
1.148	1.20553e-08	0.00178
1.15	2.85958e-08	0.00218
1.152	9.76938e-10	0.0026
1.154	3.51698e-08	0.00299
1.156	1.02768e-11	0.00338
1.158	1.44518e-10	0.00375
1.16	3.23783e-09	0.00409
1.162	3.90775e-09	0.00438
1.164	7.86817e-08	0.00465
1.166	2.2221e-08	0.00488
1.168	5.20263e-09	0.00503
1.17	2.83254e-08	0.00511
1.172	4.34195e-10	0.00513
1.174	3.79272e-08	0.00505
1.176	4.01437e-10	0.0049
1.178	1.85625e-10	0.00469
1.18	2.79786e-09	0.00443
1.182	6.68249e-09	0.0041
1.184	8.65107e-08	0.00374
1.186	1.52328e-08	0.00337
1.188	1.11914e-08	0.00295
1.19	2.54357e-08	0.00251
1.192	1.87295e-09	0.0021
1.194	3.33893e-08	0.00168
1.196	1.35911e-09	0.00128
1.198	3.14727e-11	0.000919444
1.2	1.67062e-09	0.00060694
1.202	4.86157e-09	0.000343421
1.204	7.38138e-08	0.00015565
1.206	1.85625e-08	4.01977e-05
1.208	1.29513e-08	4.68237e-10
1.21	2.88675e-08	3.9863e-05
1.212	9.27481e-10	0.000153656
1.214	4.01437e-08	0.000346636
1.216	5.03563e-10	0.00061042
1.218	1.60575e-11	0.000925481
1.22	1.94296e-09	0.00129
1.222	7.91378e-09	0.0017
1.224	7.95835e-08	0.00212
1.226	1.33187e-08	0.00256
1.228	8.79244e-09	0.00301
1.23	2.46746e-08	0.00345
1.232	7.42499e-10	0.00387
1.234	3.63824e-08	0.00428
1.236	3.69965e-10	0.00464
1.238	5.7807e-12	0.00495
1.24	1.80422e-09	0.00519
1.242	9.40391e-09	0.0054
1.244	7.25131e-08	0.00549
1.246	1.72753e-08	0.00548
1.248	7.08135e-09	0.00538
1.25	2.24606e-08	0.0052
1.252	6.1725e-10	0.00492
1.254	3.28061e-08	0.00459
1.256	5.20263e-11	0.00425
1.258	6.99465e-10	0.00384
1.26	4.4248e-09	0.0034
1.262	5.31888e-09	0.00297
1.264	8.37052e-08	0.00252
1.266	1.25891e-08	0.00207
1.268	7.77183e-09	0.00165
1.27	3.16551e-08	0.00124
1.272	2.83254e-10	0.000871436
1.274	4.44272e-08	0.000567139
1.276	3.05799e-09	0.000321705
1.278	2.31228e-11	0.000138003
1.28	5.08766e-09	3.08909e-05
1.282	3.90775e-09	2.66385e-07
1.284	8.98423e-08	4.68988e-05
1.286	1.72753e-08	0.000172985
1.288	8.20153e-09	0.000373147
1.29	2.59496e-08	0.000646378
1.292	3.10873e-10	0.000989906
1.294	4.44272e-08	0.00138
1.296	7.86817e-10	0.00182
1.298	2.3187e-10	0.00229
1.3	2.23585e-09	0.00278
1.302	6.94712e-09	0.00326
1.304	7.20821e-08	0.00374
1.306	1.2232e-08	0.00421
1.308	8.64279e-09	0.00462
1.31	1.87815e-08	0.00497
1.312	1.02768e-11	0.00526
1.314	3.36829e-08	0.00544
1.316	7.86817e-10	0.00554
1.318	2.5692e-12	0.00555
1.32	3.05799e-09	0.00549
1.322	1.27696e-08	0.00535
1.324	8.84068e-08	0.00517
1.326	1.01972e-08	0.00493
1.328	1.05234e-08	0.00461
1.33	2.75219e-08	0.00424
1.332	1.02768e-11	0.00385
1.334	3.66888e-08	0.00338
1.336	1.24349e-09	0.00289
1.338	3.14727e-11	0.00241
1.34	2.88328e-09	0.00193
1.342	6.5521e-09	0.00148
1.344	8.74562e-08	0.00107
1.346	1.72753e-08	0.000719918
1.348	5.08766e-09	0.000420905
1.35	2.91405e-08	0.000198304
1.352	6.423e-11	5.7444e-05
1.354	3.19409e-08	4.5645e-07
1.356	8.79309e-10	3.86777e-05
1.358	1.64429e-10	0.000169587
1.36	7.91378e-09	0.000392432
1.362	7.08135e-09	0.000704561
1.364	8.65107e-08	0.00108
1.366	1.72753e-08	0.00152
1.368	1.13616e-08	0.002
1.37	2.83254e-08	0.0025
1.372	3.39777e-10	0.003
1.374	3.66888e-08	0.00353
1.376	6.423e-11	0.00406
1.378	5.20263e-11	0.00454
1.38	3.90775e-09	0.00497
1.382	1.05234e-08	0.00537
1.384	8.32421e-08	0.00566
1.386	1.42597e-08	0.00585
1.388	1.24099e-08	0.00597
1.39	2.85958e-08	0.00598
1.392	9.24912e-11	0.00588
1.394	3.36829e-08	0.00572
1.396	4.11072e-11	0.00549
1.398	2.5692e-10	0.00515
1.4	2.79786e-09	0.00475
1.402	8.34733e-09	0.0043
1.404	8.23197e-08	0.00377
1.406	1.35044e-08	0.00321
1.408	1.25891e-08	0.00267
1.41	2.69927e-08	0.00213
1.412	1.25891e-10	0.00162
1.414	2.85958e-08	0.00117
1.416	1.44518e-10	0.000768314
1.418	1.85625e-10	0.000435264
1.42	4.11072e-09	0.000193436
1.422	7.21688e-09	4.67782e-05
1.424	8.37052e-08	2.69704e-07
1.426	1.31344e-08	6.16487e-05
1.428	1.13616e-08	0.000224342
1.43	2.41736e-08	0.000483411
1.432	9.24912e-11	0.000835059
1.434	3.42738e-08	0.00126
1.436	4.11072e-11	0.00174
1.438	6.423e-13	0.00228
1.44	2.79786e-09	0.00285
1.442	8.34733e-09	0.00341
1.444	8.60399e-08	0.00399
1.446	1.25891e-08	0.00454
1.448	1.24099e-08	0.00502
1.45	2.151e-08	0.00543
1.452	1.02768e-11	0.00578
1.454	3.824e-08	0.00601
1.456	5.7807e-10	0.00614
1.458	3.10873e-10	0.00618
1.46	6.94712e-09	0.00612
1.462	6.81416e-09	0.00594
1.464	8.00364e-08	0.0057
1.466	1.36913e-08	0.0054
1.468	8.64279e-09	0.00501
1.47	2.19827e-08	0.00457
1.472	6.423e-11	0.00408
1.474	3.63824e-08	0.00352
1.476	6.57715e-10	0.00294
1.478	6.423e-11	0.00238
1.48	3.23783e-09	0.00184
1.482	1.29513e-08	0.00132
1.484	8.55704e-08	0.000879499
1.486	1.11914e-08	0.000515139
1.488	1.25891e-08	0.000236334
1.49	2.72566e-08	6.34871e-05
1.492	1.85625e-10	3.41345e-07
1.494	3.02453e-08	4.89179e-05
1.496	4.11072e-11	0.000208892
1.498	6.423e-13	0.000471433
1.5	2.88328e-09	0.000831034
1.502	1.52328e-08	0.00127
1.504	7.46873e-08	0.00176
1.506	1.15331e-08	0.00229
1.508	1.31344e-08	0.00284
1.51	2.88675e-08	0.00339
1.512	1.13302e-09	0.00391
1.514	3.57735e-08	0.00444
1.516	1.02768e-11	0.00492
1.518	1.44518e-10	0.00532
1.52	4.00859e-09	0.00565
1.522	1.48397e-08	0.0059
1.524	8.46352e-08	0.00605
1.526	1.188e-08	0.00608
1.528	6.423e-09	0.00601
1.53	2.27015e-08	0.00585
1.532	1.85625e-10	0.00557
1.534	2.99672e-08	0.00526
1.536	5.20263e-11	0.0049
1.538	2.31228e-11	0.00447
1.54	2.08683e-09	0.004
1.542	1.31344e-08	0.00349
1.544	8.18605e-08	0.00295
1.546	1.44518e-08	0.0024
1.548	1.20553e-08	0.00188
1.55	2.151e-08	0.00139
1.552	2.08105e-10	0.00094243
1.554	2.75219e-08	0.000579806
1.556	1.60575e-11	0.000294038
1.558	3.39777e-10	9.92705e-05
1.56	4.4248e-09	7.42062e-06
1.562	1.92234e-08	1.96705e-05
1.564	8.69828e-08	0.000139135
1.566	7.63116e-09	0.000360652
1.568	1.11914e-08	0.000672431
1.57	2.59496e-08	0.00106
1.572	6.423e-11	0.00153
1.574	3.39777e-08	0.00202
1.576	1.08549e-10	0.00255
1.578	1.67062e-09	0.00309
1.58	7.08135e-09	0.00362
1.582	2.10424e-08	0.00413
1.584	7.77851e-08	0.00462
1.586	9.71735e-09	0.00507
1.588	1.24099e-08	0.00545
1.59	2.64685e-08	0.00575
1.592	5.03563e-10	0.00599
1.594	2.83254e-08	0.00611
1.596	6.1725e-10	0.00612
1.598	3.39777e-10	0.00604
1.6	3.70993e-09	0.00586
1.602	1.48397e-08	0.00556
1.604	7.20821e-08	0.00521
1.606	1.03597e-08	0.0048
1.608	5.67536e-09	0.0043
1.61	2.83254e-08	0.00377
1.612	5.20263e-11	0.00323
1.614	2.96903e-08	0.00266
1.616	9.24912e-11	0.00211
1.618	1.25891e-10	0.0016
1.62	2.23585e-09	0.00114
1.622	1.25891e-08	0.000724958
1.624	8.74562e-08	0.000404591
1.626	1.13616e-08	0.000168191
1.628	1.17059e-08	3.17611e-05
1.63	2.77885e-08	2.83254e-06
1.632	1.60575e-11	7.9152e-05
1.634	3.30971e-08	0.000263357
1.636	1.08549e-10	0.00054413
1.638	6.423e-11	0.000910523
1.64	4.64061e-09	0.00135
1.642	2.3187e-08	0.00185
1.644	7.38138e-08	0.00237
1.646	1.13616e-08	0.0029
1.648	1.00359e-08	0.00343
1.65	2.51807e-08	0.00395
1.652	6.1725e-10	0.00444
1.654	2.673e-08	0.00491
1.656	4.11072e-11	0.00532
1.658	2.31228e-11	0.00566
1.66	4.00859e-09	0.00591
1.662	1.90018e-08	0.00608
1.664	7.60072e-08	0.00611
1.666	1.42597e-08	0.00603
1.668	1.03597e-08	0.00585
1.67	2.151e-08	0.00557
1.672	9.27481e-10	0.0052
1.674	2.77885e-08	0.00481
1.676	2.31228e-11	0.00435
1.678	1.08549e-10	0.00385
1.68	4.64061e-09	0.00334
1.682	2.08105e-08	0.00283
1.684	7.73387e-08	0.0023
1.686	9.55999e-09	0.00179
1.688	1.06885e-08	0.00133
1.69	2.59496e-08	0.00090632
1.692	8.79309e-10	0.000549678
1.694	2.72566e-08	0.00028008
1.696	2.08105e-10	9.65111e-05
1.698	1.02768e-11	7.38138e-06
1.7	6.16865e-09	1.83636e-05
1.702	2.03506e-08	0.000124295
1.704	7.29454e-08	0.00032664
1.706	1.05234e-08	0.000612243
1.708	1.03597e-08	0.000964553
1.71	2.36778e-08	0.00138
1.712	1.80422e-09	0.00185
1.714	2.72566e-08	0.00231
1.716	2.5692e-10	0.00279
1.718	2.08105e-10	0.00327
1.72	5.20263e-09	0.00373
1.722	2.01226e-08	0.00415
1.724	8.27803e-08	0.00454
1.726	1.27696e-08	0.00488
1.728	1.90018e-08	0.00513
1.73	2.10424e-08	0.00533
1.732	2.83254e-10	0.00548
1.734	3.16551e-08	0.00551
1.736	6.423e-13	0.00545
1.738	5.7807e-12	0.00534
1.74	2.1607e-09	0.00515
1.742	1.85625e-08	0.0049
1.744	6.1725e-08	0.00461
1.746	1.00359e-08	0.00427
1.748	1.20553e-08	0.00387
1.75	2.05799e-08	0.00344
1.752	1.87295e-09	0.00298
1.754	2.85958e-08	0.00249
1.756	5.20263e-11	0.00202
1.758	1.44518e-10	0.00157
1.76	7.91378e-09	0.00115
1.762	2.27015e-08	0.00077156
1.764	6.99465e-08	0.000470424
1.766	9.24912e-09	0.000235152
1.768	1.20553e-08	7.78172e-05
1.77	2.85958e-08	5.36455e-06
1.772	4.00859e-09	1.68046e-05
1.774	2.4927e-08	0.000113753
1.776	6.423e-13	0.000292391
1.778	2.31228e-11	0.000543981
1.78	5.08766e-09	0.000864306
1.782	1.50356e-08	0.00125
1.784	7.68936e-08	0.00166
1.786	1.35044e-08	0.0021
1.788	1.25891e-08	0.00258
1.79	2.75219e-08	0.00305
1.792	9.27481e-10	0.0035
1.794	3.73054e-08	0.00396
1.796	3.14727e-11	0.00438
1.798	1.25891e-10	0.00474
1.8	7.08135e-09	0.00502
1.802	1.98959e-08	0.00525
1.804	7.5566e-08	0.00534
1.806	8.64279e-09	0.00535
1.808	1.03597e-08	0.00529
1.81	2.27015e-08	0.00512
1.812	2.71372e-09	0.0049
1.814	2.59496e-08	0.00466
1.816	6.423e-11	0.00437
1.818	5.20263e-11	0.00402
1.82	5.08766e-09	0.00368
1.822	2.54357e-08	0.00331
1.824	6.82611e-08	0.00289
1.826	1.20553e-08	0.00248
1.828	9.24912e-09	0.00208
1.83	3.45712e-08	0.0017
1.832	2.88328e-09	0.00132
1.834	2.41736e-08	0.000984719
1.836	1.44518e-10	0.000685419
1.838	2.3187e-10	0.000431294
1.84	4.86157e-09	0.000232701
1.842	2.17457e-08	9.47867e-05
1.844	7.07969e-08	1.59613e-05
1.846	8.79244e-09	3.07491e-06
1.848	1.38795e-08	5.52304e-05
1.85	3.39777e-08	0.000171176
1.852	2.54929e-09	0.0003526
1.854	3.36829e-08	0.000583671
1.856	4.11072e-11	0.000861575
1.858	2.08105e-10	0.00118
1.86	5.55525e-09	0.00152
1.862	2.54357e-08	0.00187
1.864	5.62757e-08	0.00223
1.866	4.97397e-09	0.00261
1.868	1.40689e-08	0.00295
1.87	1.92234e-08	0.00331
1.872	3.14727e-09	0.00366
1.874	3.05247e-08	0.00396
1.876	1.02768e-11	0.00422
1.878	3.10873e-10	0.00446
1.88	6.68249e-09	0.00463
1.882	2.41736e-08	0.00471
1.884	7.5126e-08	0.00477
1.886	1.00359e-08	0.00477
1.888	1.03597e-08	0.00468
1.89	3.9504e-08	0.00456
1.892	4.11072e-09	0.0044
1.894	2.72566e-08	0.00414
1.896	4.11072e-11	0.00386
1.898	3.10873e-10	0.00355
1.9	5.79675e-09	0.0032
1.902	2.46746e-08	0.00281
1.904	7.1224e-08	0.00244
1.906	1.40689e-08	0.00205
1.908	1.20553e-08	0.00168
1.91	3.05247e-08	0.00132
1.912	3.23783e-09	0.000997941
1.914	2.3187e-08	0.00069312
1.916	1.25891e-10	0.000436301
1.918	2.83254e-10	0.000233582
1.92	4.4248e-09	9.02999e-05
1.922	2.4927e-08	1.22491e-05
1.924	6.2524e-08	5.29794e-06
1.926	7.91378e-09	6.57028e-05
1.928	9.87601e-09	0.000194597
1.93	2.69927e-08	0.000386958
1.932	2.71372e-09	0.000627246
1.934	1.72753e-08	0.00092514
1.936	7.77183e-11	0.00126
1.938	2.3187e-10	0.00162
1.94	6.94712e-09	0.00201
1.942	2.99672e-08	0.00242
1.944	6.99465e-08	0.00281
1.946	9.09561e-09	0.00319
1.948	1.64429e-08	0.00356
1.95	2.77885e-08	0.0039
1.952	5.55525e-09	0.00418
1.954	2.83254e-08	0.00444
1.956	1.25891e-10	0.00464
1.958	5.7807e-12	0.00477
1.96	4.4248e-09	0.00486
1.962	2.51807e-08	0.00488
1.964	6.99465e-08	0.00482
1.966	1.00359e-08	0.00471
1.968	1.08549e-08	0.00455
1.97	2.62084e-08	0.00433
1.972	2.79786e-09	0.00406
1.974	2.83254e-08	0.00378
1.976	5.7807e-12	0.00344
1.978	6.423e-13	0.00307
1.98	4.00859e-09	0.0027
1.982	2.51807e-08	0.00232
1.984	6.1725e-08	0.00192
1.986	8.05701e-09	0.00153
1.988	1.05234e-08	0.00117
1.99	2.44235e-08	0.000839325
1.992	3.23783e-09	0.000546001
1.994	2.05799e-08	0.000314956
1.996	3.69965e-10	0.000141642
1.998	6.423e-13	3.35935e-05
2	4.97397e-09	9.4711e-08
2.002	2.5692e-08	3.92481e-05
2.004	6.13274e-08	0.00015567
2.006	7.91378e-09	0.000341433
2.008	1.50356e-08	0.000587589
2.01	2.44235e-08	0.000891088
2.012	4.86157e-09	0.00125
2.014	2.151e-08	0.00163
2.016	2.3187e-10	0.00204
2.018	6.99465e-10	0.00248
2.02	7.08135e-09	0.0029
2.022	3.42738e-08	0.00331
2.024	7.25131e-08	0.00373
2.026	1.06885e-08	0.0041
2.028	1.50356e-08	0.00444
2.03	2.99672e-08	0.00474
2.032	5.31888e-09	0.00499
2.034	2.85958e-08	0.00515
2.036	4.34195e-10	0.00527
2.038	1.44518e-10	0.00531
2.04	7.35369e-09	0.00526
2.042	3.91861e-08	0.00514
2.044	6.91012e-08	0.00496
2.046	6.29518e-09	0.00472
2.048	1.25891e-08	0.0044
2.05	2.51807e-08	0.00405
2.052	7.49179e-09	0.00366
2.054	2.41736e-08	0.00321
2.056	6.423e-13	0.00273
2.058	2.3187e-10	0.00227
2.06	3.70993e-09	0.00181
2.062	3.10873e-08	0.00137
2.064	5.51408e-08	0.000979244
2.066	8.05701e-09	0.00063955
2.068	1.06885e-08	0.000360043
2.07	2.77885e-08	0.000158704
2.072	8.34733e-09	3.87675e-05
2.074	2.59496e-08	2.22827e-07
2.076	2.5692e-12	4.97171e-05
2.078	6.423e-13	0.000182775
2.08	7.91378e-09	0.000398424
2.082	3.33893e-08	0.000694429
2.084	5.25376e-08	0.00104
2.086	1.31344e-08	0.00145
2.088	1.42597e-08	0.0019
2.09	2.41736e-08	0.00237
2.092	7.08135e-09	0.00285
2.094	2.12755e-08	0.00335
2.096	6.423e-13	0.00381
2.098	2.31228e-11	0.00423
2.1	7.63116e-09	0.0046
2.102	3.48698e-08	0.00494
2.104	5.58962e-08	0.00519
2.106	1.08549e-08	0.00539
2.108	1.10225e-08	0.00552
2.11	3.10873e-08	0.00556
2.112	1.15331e-08	0.0055
2.114	2.19827e-08	0.00538
2.116	4.11072e-11	0.00517
2.118	1.60575e-11	0.00488
2.12	8.20153e-09	0.00454
2.122	2.44235e-08	0.00418
2.124	6.01424e-08	0.00375
2.126	9.71735e-09	0.00329
2.128	9.71735e-09	0.00282
2.13	3.60773e-08	0.00234
2.132	6.81416e-09	0.00187
2.134	2.46746e-08	0.00144
2.136	6.99465e-10	0.00105
2.138	5.03563e-10	0.000691939
2.14	7.77183e-09	0.000407983
2.142	3.48698e-08	0.000194038
2.144	7.42499e-08	5.27922e-05
2.146	7.35369e-09	4.48901e-07
2.148	1.00359e-08	3.4812e-05
2.15	2.3187e-08	0.000158825
2.152	4.11072e-09	0.000370829
2.154	1.94463e-08	0.000651441
2.156	3.10873e-10	0.00101
2.158	4.11072e-11	0.00142
2.16	6.81416e-09	0.00188
2.162	3.28061e-08	0.00236
2.164	6.09312e-08	0.00288
2.166	9.87601e-09	0.0034
2.168	1.24099e-08	0.0039
2.17	2.62084e-08	0.00439
2.172	7.21688e-09	0.00485
2.174	2.01226e-08	0.00521
2.176	2.3187e-10	0.00552
2.178	1.64429e-10	0.00573
2.18	5.67536e-09	0.00583
2.182	4.27541e-08	0.00582
2.184	6.29255e-08	0.00575
2.186	1.31344e-08	0.0056
2.188	8.79244e-09	0.00537
2.19	3.19409e-08	0.00507
2.192	7.77183e-09	0.0047
2.194	2.41736e-08	0.00425
2.196	5.03563e-10	0.00377
2.198	3.39777e-10	0.00327
2.2	5.20263e-09	0.00276
2.202	4.20938e-08	0.00225
2.204	5.58962e-08	0.00178
2.206	8.49441e-09	0.00133
2.208	1.42597e-08	0.000931439
2.21	2.88675e-08	0.000594252
2.212	1.25891e-08	0.00032722
2.214	1.92234e-08	0.000129112
2.216	1.64429e-10	2.22374e-05
2.218	1.02768e-11	3.83027e-06
2.22	5.20263e-09	7.70697e-05
2.222	3.25164e-08	0.000242784
2.224	5.7807e-08	0.000486163
2.226	5.79675e-09	0.000813339
2.228	7.91378e-09	0.00121
2.23	4.14386e-08	0.00167
2.232	9.40391e-09	0.00216
2.234	2.03506e-08	0.0027
2.236	1.25891e-10	0.00324
2.238	1.60575e-11	0.00378
2.24	7.63116e-09	0.00431
2.242	4.44272e-08	0.00481
2.244	5.975e-08	0.00523
2.246	9.40391e-09	0.00559
2.248	1.20553e-08	0.00586
2.25	2.29436e-08	0.00602
2.252	7.91378e-09	0.00607
2.254	2.46746e-08	0.00605
2.256	3.14727e-11	0.00593
2.258	2.08683e-09	0.00569
2.26	3.90775e-09	0.00539
2.262	4.24233e-08	0.00502
2.264	4.96395e-08	0.00457
2.266	8.34733e-09	0.00408
2.268	1.38795e-08	0.00356
2.27	2.85958e-08	0.003
2.272	7.08135e-09	0.00243
2.274	1.96704e-08	0.00192
2.276	1.08549e-10	0.00141
2.278	4.01437e-10	0.000962563
2.28	7.21688e-09	0.000594369
2.282	3.85541e-08	0.000307632
2.284	5.7807e-08	0.000105498
2.286	6.423e-09	9.04198e-06
2.288	1.33187e-08	1.80967e-05
2.29	2.88675e-08	0.000134262
2.292	1.15331e-08	0.000349597
2.294	1.60344e-08	0.000641903
2.296	5.7807e-12	0.00102
2.298	2.5692e-12	0.00146
2.3	4.00859e-09	0.00194
2.302	3.824e-08	0.00246
2.304	5.55178e-08	0.00301
2.306	8.20153e-09	0.00357
2.308	1.27696e-08	0.0041
2.31	2.91405e-08	0.00461
2.312	8.20153e-09	0.00507
2.314	2.10424e-08	0.00543
2.316	3.10873e-10	0.00574
2.318	2.5692e-12	0.00597
2.32	5.79675e-09	0.00609
2.322	4.85739e-08	0.00609
2.324	5.07166e-08	0.00604
2.326	1.06885e-08	0.00588
2.328	9.40391e-09	0.00563
2.33	3.2228e-08	0.0053
2.332	8.94339e-09	0.00488
2.334	2.05799e-08	0.00437
2.336	5.7807e-12	0.00383
2.338	1.25891e-10	0.00327
2.34	5.91944e-09	0.00269
2.342	3.98232e-08	0.00213
2.344	6.53611e-08	0.00162
2.346	7.77183e-09	0.00115
2.348	1.20553e-08	0.000748275
2.35	2.72566e-08	0.000426381
2.352	9.71735e-09	0.000190438
2.354	2.151e-08	4.28518e-05
2.356	3.39777e-10	3.5745e-07
2.358	5.7807e-10	5.93424e-05
2.36	4.64061e-09	0.000222664
2.362	5.93588e-08	0.000486446
2.364	5.93588e-08	0.000826696
2.366	7.91378e-09	0.00125
2.368	1.46451e-08	0.00174
2.37	3.08053e-08	0.00226
2.372	1.60344e-08	0.00281
2.374	2.01226e-08	0.0034
2.376	2.5692e-12	0.00396
2.378	6.423e-13	0.0045
2.38	6.94712e-09	0.00502
2.382	6.33282e-08	0.00547
2.384	6.29255e-08	0.00582
2.386	4.21413e-09	0.00609
2.388	1.5832e-08	0.00626
2.39	3.10873e-08	0.0063
2.392	1.36913e-08	0.00623
2.394	1.81283e-08	0.0061
2.396	5.7807e-12	0.00586
2.398	1.13302e-09	0.00551
2.4	6.29518e-09	0.00509
2.402	4.61325e-08	0.00463
2.404	4.82213e-08	0.00407
2.406	8.20153e-09	0.00351
2.408	8.94339e-09	0.00294
2.41	2.5692e-08	0.00235
2.412	1.25891e-08	0.00179
2.414	1.98959e-08	0.00128
2.416	5.03563e-10	0.000828817
2.418	7.77183e-11	0.000454192
2.42	6.68249e-09	0.000187969
2.422	5.21708e-08	3.43972e-05
2.424	5.36455e-08	4.87153e-06
2.426	9.55999e-09	0.000101245
2.428	1.44518e-08	0.000313082
2.43	2.69927e-08	0.000633484
2.432	1.40689e-08	0.00105
2.434	1.31344e-08	0.00153
2.436	7.86817e-10	0.00208
2.438	1.13302e-09	0.00268
2.44	2.63086e-09	0.00328
2.442	5.14412e-08	0.00388
2.444	4.51055e-08	0.00448
2.446	6.29518e-09	0.00502
2.448	1.27696e-08	0.0055
2.45	2.3187e-08	0.0059
2.452	1.90018e-08	0.00624
2.454	8.79244e-09	0.00644
2.456	2.08105e-10	0.00654
2.458	2.83254e-10	0.00652
2.46	4.86157e-09	0.00637
2.462	4.89279e-08	0.0061
2.464	4.1113e-08	0.00577
2.466	8.20153e-09	0.00536
2.468	1.27696e-08	0.00487
2.47	3.13706e-08	0.00434
2.472	1.27696e-08	0.00377
2.474	1.5631e-08	0.00315
2.476	1.02768e-09	0.00254
2.478	9.27481e-10	0.00196
2.48	6.29518e-09	0.0014
2.482	5.51408e-08	0.000914493
2.484	4.9283e-08	0.000527435
2.486	1.00359e-08	0.000233974
2.488	1.27696e-08	5.52066e-05
2.49	2.96903e-08	1.17659e-07
2.492	1.44518e-08	6.65108e-05
2.494	1.79131e-08	0.000258567
2.496	3.10873e-10	0.000561731
2.498	1.25891e-10	0.000963906
2.5	4.31883e-09	0.00146
2.502	5.85803e-08	0.00201
2.504	6.29255e-08	0.00259
2.506	9.24912e-09	0.00318
2.508	1.87815e-08	0.00377
2.51	2.62084e-08	0.00433
2.512	1.27696e-08	0.00485
2.514	1.96704e-08	0.00535
2.516	5.20263e-11	0.00576
2.518	1.08549e-10	0.00608
2.52	1.13302e-09	0.00631
2.522	5.975e-08	0.00646
2.524	4.07886e-08	0.00645
2.526	1.6238e-08	0.00636
2.528	1.10225e-08	0.00615
2.53	2.54357e-08	0.00583
2.532	2.03506e-08	0.00541
2.534	9.40391e-09	0.00496
2.536	6.423e-11	0.00443
2.538	1.08549e-10	0.00384
2.54	4.11072e-09	0.00324
2.542	5.43906e-08	0.00265
2.544	5.18053e-08	0.00205
2.546	6.0434e-09	0.00151
2.548	2.2221e-08	0.00103
2.55	2.3925e-08	0.000615221
2.552	1.6238e-08	0.000301867
2.554	1.5832e-08	0.000100215
2.556	1.13302e-09	5.93979e-06
2.558	6.99465e-10	2.63497e-05
2.56	5.55525e-09	0.00015609
2.562	5.55178e-08	0.000390973
2.564	5.21708e-08	0.000727334
2.566	5.79675e-09	0.00114
2.568	1.31344e-08	0.00162
2.57	3.2228e-08	0.00216
2.572	1.52328e-08	0.00272
2.574	2.27015e-08	0.00327
2.576	7.77183e-11	0.00383
2.578	3.39777e-10	0.00436
2.58	6.16865e-09	0.00486
2.582	5.21708e-08	0.00529
2.584	4.71712e-08	0.00567
2.586	8.49441e-09	0.00594
2.588	1.48397e-08	0.0061
2.59	2.64685e-08	0.00616
2.592	1.2232e-08	0.0061
2.594	1.74866e-08	0.0059
2.596	6.57715e-10	0.00561
2.598	5.03563e-10	0.00526
2.6	3.05799e-09	0.00484
2.602	5.62757e-08	0.00438
2.604	4.51055e-08	0.00391
2.606	9.55999e-09	0.00342
2.608	1.92234e-08	0.0029
2.61	2.83254e-08	0.00241
2.612	1.44518e-08	0.00194
2.614	1.13616e-08	0.00148
2.616	2.5692e-12	0.00108
2.618	1.13302e-09	0.000734962
2.62	4.21413e-09	0.000440833
2.622	4.9283e-08	0.000219708
2.624	4.57889e-08	7.74218e-05
2.626	8.49441e-09	6.83029e-06
2.628	1.50356e-08	1.2851e-05
2.63	2.75219e-08	9.20755e-05
2.632	1.40689e-08	0.000239424
2.634	1.66491e-08	0.000457718
2.636	7.86817e-10	0.000727853
2.638	7.42499e-10	0.00105
2.64	2.63086e-09	0.00143
2.642	6.65962e-08	0.00184
2.644	3.19409e-08	0.00224
2.646	4.75045e-09	0.00265
2.648	1.38795e-08	0.00306
2.65	2.51807e-08	0.00346
2.652	1.52328e-08	0.00382
2.654	1.85625e-08	0.00418
2.656	4.11072e-11	0.00448
2.658	1.64429e-10	0.00471
2.66	4.53207e-09	0.00489
2.662	5.51408e-08	0.00503
2.664	5.10783e-08	0.00509
2.666	4.86157e-09	0.0051
2.668	1.33187e-08	0.00503
2.67	2.94148e-08	0.00488
2.672	2.08105e-08	0.00466
2.674	1.81283e-08	0.00441
2.676	5.20263e-11	0.00408
2.678	1.44518e-10	0.00372
2.68	1.80422e-09	0.00334
2.682	5.03563e-08	0.00293
2.684	4.61325e-08	0.00248
2.686	7.77183e-09	0.00205
2.688	1.48397e-08	0.00164
2.69	2.27015e-08	0.00125
2.692	2.27015e-08	0.000888219
2.694	1.38795e-08	0.00058623
2.696	7.77183e-11	0.000332518
2.698	8.79309e-10	0.000148397
2.7	3.90775e-09	3.87276e-05
2.702	6.05361e-08	4.20938e-08
2.704	4.787e-08	3.50014e-05
2.706	1.00359e-08	0.000138511
2.708	1.79131e-08	0.000307772
2.71	2.673e-08	0.000542487
2.712	2.05799e-08	0.00083219
2.714	1.46451e-08	0.00115
2.716	1.02768e-09	0.00151
2.718	6.1725e-10	0.00189
2.72	4.00859e-09	0.00228
2.722	6.45441e-08	0.00267
2.724	4.99973e-08	0.00308
2.726	8.49441e-09	0.00347
2.728	1.92234e-08	0.00384
2.73	2.34317e-08	0.0042
2.732	2.3925e-08	0.00452
2.734	1.64429e-08	0.00475
2.736	5.03563e-10	0.00492
2.738	6.1725e-10	0.00506
2.74	3.70993e-09	0.00508
2.742	7.82328e-08	0.00504
2.744	4.57889e-08	0.00496
2.746	7.21688e-09	0.0048
2.748	1.35044e-08	0.00457
2.75	2.62084e-08	0.00431
2.752	1.76992e-08	0.004
2.754	1.25891e-08	0.00363
2.756	3.39777e-10	0.00324
2.758	9.27481e-10	0.00281
2.76	4.75045e-09	0.00237
2.762	5.8193e-08	0.00194
2.764	4.14386e-08	0.00155
2.766	9.40391e-09	0.00118
2.768	1.52328e-08	0.000848592
2.77	2.19827e-08	0.000565346
2.772	1.90018e-08	0.000330329
2.774	8.64279e-09	0.000150887
2.776	6.57715e-10	4.11381e-05
2.778	5.03563e-10	1.97132e-07
2.78	1.30066e-09	3.132e-05
2.782	5.58962e-08	0.000133947
2.784	3.98232e-08	0.000296876
2.786	7.21688e-09	0.000522734
2.788	1.5631e-08	0.00081069
2.79	2.36778e-08	0.00114
2.792	2.59496e-08	0.00151
2.794	9.24912e-09	0.00193
2.796	7.77183e-11	0.00237
2.798	1.02768e-09	0.00279
2.8	4.00859e-09	0.00321
2.802	7.07969e-08	0.00363
2.804	4.14386e-08	0.00397
2.806	4.75045e-09	0.00433
2.808	1.42597e-08	0.00464
2.81	2.3925e-08	0.00488
2.812	2.01226e-08	0.00506
2.814	1.48397e-08	0.00519
2.816	2.3187e-10	0.00521
2.818	3.69965e-10	0.00514
2.82	4.86157e-09	0.00502
2.822	6.99465e-08	0.00484
2.824	4.54466e-08	0.00459
2.826	9.71735e-09	0.00429
2.828	1.25891e-08	0.00395
2.83	2.05799e-08	0.00356
2.832	2.62084e-08	0.00316
2.834	9.24912e-09	0.00274
2.836	5.20263e-11	0.00232
2.838	1.60575e-11	0.0019
2.84	5.55525e-09	0.0015
2.842	5.89689e-08	0.00113
2.844	4.57889e-08	0.000788032
2.846	6.68249e-09	0.000502125
2.848	1.03597e-08	0.000272064
2.85	1.81283e-08	0.000106802
2.852	2.10424e-08	1.70222e-05
2.854	9.55999e-09	3.89326e-06
2.856	3.10873e-10	6.56639e-05
2.858	6.57715e-10	0.00020273
2.86	2.469e-09	0.000404623
2.862	5.70388e-08	0.000672264
2.864	3.48698e-08	0.00101
2.866	8.94339e-09	0.0014
2.868	9.55999e-09	0.00181
2.87	2.4927e-08	0.00227
2.872	2.01226e-08	0.00274
2.874	7.35369e-09	0.00319
2.876	3.10873e-10	0.00365
2.878	4.34195e-10	0.00408
2.88	1.07971e-09	0.00446
2.882	6.91012e-08	0.00479
2.884	3.66888e-08	0.00509
2.886	1.08549e-08	0.00529
2.888	1.5832e-08	0.00542
2.89	2.29436e-08	0.00549
2.892	2.44235e-08	0.00547
2.894	9.24912e-09	0.00534
2.896	5.7807e-10	0.00515
2.898	5.7807e-10	0.0049
2.9	1.41884e-09	0.00456
2.902	7.25131e-08	0.00419
2.904	4.07886e-08	0.00379
2.906	1.06885e-08	0.00332
2.908	1.98959e-08	0.00286
2.91	2.10424e-08	0.0024
2.912	2.99672e-08	0.00195
2.914	8.05701e-09	0.0015
2.916	2.5692e-10	0.00111
2.918	5.40174e-10	0.000760912
2.92	2.54929e-09	0.000468375
2.922	6.86805e-08	0.00024216
2.924	3.5471e-08	9.08339e-05
2.926	8.05701e-09	1.11047e-05
2.928	2.01226e-08	8.22738e-06
2.93	2.27015e-08	7.95233e-05
2.932	1.85625e-08	0.000224414
2.934	1.24099e-08	0.000448302
2.936	8.32421e-10	0.000736005
2.938	1.85625e-10	0.00108
2.94	1.80422e-09	0.00149
2.942	6.70105e-08	0.00192
2.944	3.16551e-08	0.00235
2.946	8.20153e-09	0.00279
2.948	1.54313e-08	0.00322
2.95	2.05799e-08	0.00361
2.952	2.5692e-08	0.00398
2.954	9.40391e-09	0.00436
2.956	2.5692e-10	0.00468
2.958	3.69965e-10	0.00492
2.96	1.94296e-09	0.00512
2.962	7.20821e-08	0.00524
2.964	3.33893e-08	0.00527
2.966	1.20553e-08	0.00524
2.968	2.01226e-08	0.00514
2.97	2.01226e-08	0.00495
2.972	2.96903e-08	0.00471
2.974	5.91944e-09	0.00444
2.976	1.02768e-11	0.00411
2.978	2.23585e-09	0.00374
2.98	3.70993e-09	0.00334
2.982	6.53611e-08	0.0029
2.984	3.48698e-08	0.00244
2.986	7.91378e-09	0.00199
2.988	2.54357e-08	0.00156
2.99	1.81283e-08	0.00115
2.992	3.08053e-08	0.000783584
2.994	8.05701e-09	0.000484363
2.996	4.68237e-10	0.000247502
2.998	1.24349e-09	8.68755e-05
3	1.94296e-09	8.5383e-06
3.002	6.70105e-08	1.26906e-05
3.004	4.1113e-08	0.000104775
3.006	7.35369e-09	0.000280348
3.008	1.5832e-08	0.000535491
3.01	2.75219e-08	0.000872288
3.012	2.03506e-08	0.00127
3.014	1.08549e-08	0.0017
3.016	2.3187e-10	0.00217
3.018	8.79309e-10	0.00266
3.02	6.99465e-10	0.00313
3.022	6.49519e-08	0.0036
3.024	3.25164e-08	0.00408
3.026	8.20153e-09	0.00452
3.028	1.42597e-08	0.00492
3.03	1.81283e-08	0.00527
3.032	2.77885e-08	0.00554
3.034	8.94339e-09	0.0057
3.036	2.31228e-11	0.00579
3.038	5.40174e-10	0.00579
3.04	1.18761e-09	0.00568
3.042	6.78429e-08	0.00551
3.044	4.47657e-08	0.00529
3.046	8.20153e-09	0.00497
3.048	1.83447e-08	0.00459
3.05	1.46451e-08	0.00416
3.052	1.6238e-08	0.00368
3.054	4.86157e-09	0.00315
3.056	4.34195e-10	0.00262
3.058	5.7807e-10	0.00209
3.06	3.05799e-09	0.00157
3.062	6.70105e-08	0.0011
3.064	3.13706e-08	0.000706136
3.066	9.40391e-09	0.000381366
3.068	1.81283e-08	0.000148182
3.07	1.5631e-08	2.37591e-05
3.072	3.08053e-08	6.75927e-06
3.074	9.87601e-09	0.000105465
3.076	1.85625e-10	0.000309067
3.078	2.31228e-09	0.000613671
3.08	2.08683e-09	0.00101
3.082	7.64498e-08	0.00149
3.084	3.10873e-08	0.002
3.086	1.00359e-08	0.00255
3.088	1.87815e-08	0.00312
3.09	2.3187e-08	0.00368
3.092	2.3187e-08	0.00424
3.094	7.77183e-09	0.0048
3.096	1.25891e-10	0.00529
3.098	1.35911e-09	0.00572
3.1	2.54929e-09	0.00611
3.102	6.37322e-08	0.00637
3.104	3.19409e-08	0.00649
3.106	9.71735e-09	0.00653
3.108	1.60344e-08	0.00642
3.11	2.24606e-08	0.00618
3.112	2.64685e-08	0.00585
3.114	1.10225e-08	0.00545
3.116	7.77183e-11	0.00495
3.118	5.03563e-10	0.0044
3.12	2.3187e-10	0.00382
3.122	7.5126e-08	0.00322
3.124	3.73054e-08	0.00261
3.126	1.188e-08	0.00202
3.128	1.96704e-08	0.00148
3.13	1.44518e-08	0.000984769
3.132	2.83254e-08	0.000577068
3.134	5.43643e-09	0.000274714
3.136	9.27481e-10	7.74924e-05
3.138	7.42499e-10	7.67323e-07
3.14	1.35911e-09	4.6833e-05
3.142	7.20821e-08	0.000211845
3.144	3.60773e-08	0.000499937
3.146	1.08549e-08	0.000883401
3.148	1.76992e-08	0.00135
3.15	1.79131e-08	0.0019
3.152	2.88675e-08	0.00247
3.154	7.08135e-09	0.00304
3.156	4.01437e-10	0.00363
3.158	7.86817e-10	0.00421
3.16	3.42281e-09	0.00473
3.162	7.68936e-08	0.00522
3.164	3.25164e-08	0.00567
3.166	9.55999e-09	0.00599
3.168	1.74866e-08	0.00622
3.17	2.29436e-08	0.00637
3.172	3.02453e-08	0.00637
3.174	7.35369e-09	0.00626
3.176	4.34195e-10	0.00606
3.178	2.39e-09	0.00576
3.18	5.7807e-10	0.00537
3.182	7.20821e-08	0.00492
3.184	2.99672e-08	0.00444
3.186	1.06885e-08	0.00389
3.188	1.92234e-08	0.00332
3.19	1.64429e-08	0.00277
3.192	2.99672e-08	0.00221
3.194	8.64279e-09	0.00167
3.196	3.10873e-10	0.00118
3.198	8.79309e-10	0.000763257
3.2	8.32421e-10	0.000418377
3.202	7.33789e-08	0.000172795
3.204	2.99672e-08	3.4992e-05
3.206	9.09561e-09	2.31382e-06
3.208	1.70653e-08	8.08436e-05
3.21	1.74866e-08	0.000263825
3.212	2.673e-08	0.000549002
3.214	6.81416e-09	0.000929826
3.216	4.11072e-11	0.00137
3.218	1.18761e-09	0.00187
3.22	1.08549e-10	0.00243
3.222	7.60072e-08	0.00299
3.224	3.57735e-08	0.00354
3.226	6.29518e-09	0.00411
3.228	1.70653e-08	0.00466
3.23	1.27696e-08	0.00513
3.232	2.83254e-08	0.00556
3.234	5.08766e-09	0.00593
3.236	7.77183e-11	0.00617
3.238	7.42499e-10	0.00629
3.24	2.5692e-12	0.00631
3.242	6.86805e-08	0.00622
3.244	3.05247e-08	0.006
3.246	7.91378e-09	0.00573
3.248	1.96704e-08	0.00538
3.25	1.54313e-08	0.00494
3.252	2.36778e-08	0.00447
3.254	5.08766e-09	0.00395
3.256	4.34195e-10	0.00337
3.258	9.76938e-10	0.00278
3.26	1.60575e-09	0.00221
3.262	7.73387e-08	0.00166
3.264	2.77885e-08	0.00115
3.266	7.35369e-09	0.000724829
3.268	2.2221e-08	0.000388631
3.27	1.50356e-08	0.000146703
3.272	3.63824e-08	2.033e-05
3.274	7.08135e-09	8.6181e-06
3.276	1.44518e-10	0.000111542
3.278	5.7807e-10	0.000323029
3.28	2.39e-09	0.000627527
3.282	7.07969e-08	0.00102
3.284	2.88675e-08	0.00151
3.286	6.5521e-09	0.00204
3.288	2.3187e-08	0.00262
3.29	1.48397e-08	0.00324
3.292	2.88675e-08	0.00386
3.294	8.49441e-09	0.00444
3.296	2.31228e-11	0.005
3.298	2.97e-09	0.00549
3.3	4.11072e-11	0.00588
3.302	7.5126e-08	0.0062
3.304	3.05247e-08	0.00643
3.306	1.08549e-08	0.00653
3.308	1.5631e-08	0.00651
3.31	1.50356e-08	0.0064
3.312	2.96903e-08	0.00617
3.314	7.91378e-09	0.00582
3.316	8.79309e-10	0.00541
3.318	2.08683e-09	0.00492
3.32	6.1725e-10	0.00435
3.322	7.29454e-08	0.00374
3.324	2.673e-08	0.00314
3.326	4.97397e-09	0.00253
3.328	2.85958e-08	0.00194
3.33	1.17059e-08	0.0014
3.332	3.10873e-08	0.000931097
3.334	3.80819e-09	0.000531751
3.336	2.3187e-10	0.000239449
3.338	1.67062e-09	6.06585e-05
3.34	1.24349e-09	1.74866e-08
3.342	7.29454e-08	6.28374e-05
3.344	2.5692e-08	0.000237098
3.346	6.5521e-09	0.000521086
3.348	2.3187e-08	0.000901982
3.35	1.50356e-08	0.00135
3.352	3.28061e-08	0.00187
3.354	4.64061e-09	0.00245
3.356	7.42499e-10	0.00304
3.358	1.54216e-09	0.00364
3.36	1.64429e-10	0.00425
3.362	8.04905e-08	0.00481
3.364	2.75219e-08	0.0053
3.366	8.94339e-09	0.00574
3.368	1.72753e-08	0.00608
3.37	9.40391e-09	0.0063
3.372	2.62084e-08	0.00642
3.374	5.91944e-09	0.00644
3.376	4.11072e-11	0.00632
3.378	1.87295e-09	0.0061
3.38	1.13302e-09	0.00579
3.382	8.04905e-08	0.0054
3.384	3.79272e-08	0.00492
3.386	7.63116e-09	0.00441
3.388	2.2221e-08	0.00385
3.39	1.00359e-08	0.00326
3.392	2.24606e-08	0.00268
3.394	6.5521e-09	0.00213
3.396	2.5692e-10	0.0016
3.398	3.14727e-09	0.00112
3.4	3.14727e-11	0.00071438
3.402	8.23197e-08	0.000389801
3.404	2.64685e-08	0.000153299
3.406	1.31344e-08	2.67213e-05
3.408	1.50356e-08	3.67195e-06
3.41	1.13616e-08	8.19137e-05
3.412	3.45712e-08	0.000250918
3.414	4.21413e-09	0.000494611
3.416	6.1725e-10	0.000817642
3.418	2.79786e-09	0.0012
3.42	7.86817e-10	0.00162
3.422	7.77851e-08	0.00209
3.424	2.44235e-08	0.00259
3.426	6.16865e-09	0.00306
3.428	2.62084e-08	0.00354
3.43	9.09561e-09	0.00399
3.432	3.5471e-08	0.00437
3.434	5.79675e-09	0.00468
3.436	2.1607e-09	0.00495
3.438	1.24349e-09	0.00515
3.44	4.11072e-11	0.00526
3.442	8.23197e-08	0.00531
3.444	3.28061e-08	0.0053
3.446	6.81416e-09	0.00519
3.448	1.54313e-08	0.00503
3.45	1.24099e-08	0.00484
3.452	2.94148e-08	0.00457
3.454	6.5521e-09	0.00425
3.456	1.85625e-10	0.0039
3.458	6.1725e-10	0.00352
3.46	1.44518e-10	0.00309
3.462	7.38138e-08	0.00265
3.464	2.51807e-08	0.00222
3.466	6.68249e-09	0.00179
3.468	1.33187e-08	0.00138
3.47	6.81416e-09	0.00101
3.472	2.03506e-08	0.000688192
3.474	7.63116e-09	0.000410707
3.476	6.423e-13	0.000204055
3.478	3.70993e-09	6.6838e-05
3.48	6.423e-13	3.30679e-06
3.482	7.16524e-08	1.9015e-05
3.484	2.29436e-08	0.000105893
3.486	6.423e-09	0.000263748
3.488	2.01226e-08	0.000486234
3.49	1.05234e-08	0.000754778
3.492	3.16551e-08	0.00108
3.494	2.88328e-09	0.00145
3.496	3.14727e-11	0.00184
3.498	1.47986e-09	0.00226
3.5	2.5692e-12	0.0027
3.502	9.17744e-08	0.00311
3.504	2.3187e-08	0.00351
3.506	8.94339e-09	0.0039
3.508	2.69927e-08	0.00423
3.51	8.79244e-09	0.0045
3.512	3.60773e-08	0.00472
3.514	5.55525e-09	0.00487
3.516	2.5692e-10	0.00495
3.518	2.08683e-09	0.00494
3.52	6.1725e-10	0.00486
3.522	8.60399e-08	0.00473
3.524	3.05247e-08	0.00454
3.526	9.40391e-09	0.00433
3.528	1.66491e-08	0.00406
3.53	1.01972e-08	0.00375
3.532	3.05247e-08	0.00343
3.534	2.23585e-09	0.00309
3.536	2.3187e-10	0.00273
3.538	9.27481e-10	0.00235
3.54	1.64429e-10	0.002
3.542	7.86817e-08	0.00164
3.544	3.19409e-08	0.00129
3.546	6.29518e-09	0.000962911
3.548	1.76992e-08	0.000679891
3.55	9.24912e-09	0.000429365
3.552	3.51698e-08	0.000236703
3.554	6.68249e-09	0.000102069
3.556	1.60575e-11	2.07586e-05
3.558	1.18761e-09	8.95855e-07
3.56	3.14727e-11	3.92179e-05
3.562	9.12895e-08	0.000137269
3.564	2.54357e-08	0.000295138
3.566	9.55999e-09	0.000499829
3.568	2.03506e-08	0.00074981
3.57	9.55999e-09	0.00105
3.572	2.94148e-08	0.00136
3.574	1.73678e-09	0.00169
3.576	3.14727e-11	0.00205
3.578	2.31228e-09	0.0024
3.58	1.08549e-10	0.00274
3.582	7.38138e-08	0.00309
3.584	3.02453e-08	0.00342
3.586	9.71735e-09	0.00371
3.588	2.34317e-08	0.00396
3.59	6.5521e-09	0.00418
3.592	2.75219e-08	0.00434
3.594	4.21413e-09	0.00443
3.596	5.7807e-12	0.00448
3.598	4.34195e-10	0.00448
3.6	0	0.00441
3.602	8.69828e-08	0.00431
3.604	2.5692e-08	0.00418
3.606	6.16865e-09	0.00399
3.608	2.54357e-08	0.00376
3.61	7.49179e-09	0.00352
3.612	2.64685e-08	0.00322
3.614	4.11072e-09	0.00286
3.616	4.68237e-10	0.00252
3.618	2.39e-09	0.00217
3.62	9.24912e-11	0.00181
3.622	8.8884e-08	0.00148
3.624	2.96903e-08	0.00118
3.626	1.40689e-08	0.000902319
3.628	1.83447e-08	0.0006548
3.63	8.94339e-09	0.000449762
3.632	3.25164e-08	0.000272302
3.634	4.4248e-09	0.000134951
3.636	1.02768e-11	4.63189e-05
3.638	2.469e-09	3.8146e-06
3.64	6.423e-13	9.61469e-06
3.642	8.27803e-08	6.23428e-05
3.644	2.94148e-08	0.00015826
3.646	1.20553e-08	0.000298923
3.648	2.64685e-08	0.000476703
3.65	7.63116e-09	0.000680435
3.652	2.72566e-08	0.000918375
3.654	4.75045e-09	0.00118
3.656	4.11072e-11	0.00145
3.658	4.64061e-09	0.00174
3.66	6.423e-13	0.00205
3.662	8.00364e-08	0.00236
3.664	2.69927e-08	0.00266
3.666	8.20153e-09	0.00296
3.668	3.16551e-08	0.00325
3.67	6.29518e-09	0.00349
3.672	3.28061e-08	0.00371
3.674	4.00859e-09	0.0039
3.676	6.423e-13	0.00401
3.678	3.90775e-09	0.00409
3.68	5.40174e-10	0.00416
3.682	6.61832e-08	0.00415
3.684	1.92234e-08	0.00409
3.686	1.2232e-08	0.00403
3.688	1.94463e-08	0.00393
3.69	1.05234e-08	0.00376
3.692	3.48698e-08	0.00357
3.694	5.55525e-09	0.00336
3.696	9.24912e-11	0.0031
3.698	2.88328e-09	0.00282
3.7	1.02768e-11	0.00252
3.702	7.86817e-08	0.00218
3.704	1.92234e-08	0.00184
3.706	1.24099e-08	0.00151
3.708	1.98959e-08	0.00119
3.71	7.49179e-09	0.000891375
3.712	3.45712e-08	0.000626243
3.714	2.97e-09	0.000407174
3.716	6.423e-13	0.000228611
3.718	6.99465e-10	0.000100359
3.72	3.14727e-11	2.44834e-05
3.722	8.27803e-08	1.13302e-07
3.724	2.59496e-08	3.27626e-05
3.726	7.49179e-09	0.000122107
3.728	2.12755e-08	0.000268191
3.73	6.68249e-09	0.000475339
3.732	2.44235e-08	0.000726599
3.734	1.73678e-09	0.00102
3.736	9.24912e-11	0.00136
3.738	2.88328e-09	0.00173
3.74	1.07971e-09	0.00211
3.742	8.04905e-08	0.00251
3.744	2.44235e-08	0.00292
3.746	8.34733e-09	0.00331
3.748	2.19827e-08	0.00369
3.75	8.20153e-09	0.00404
3.752	3.33893e-08	0.00433
3.754	1.94296e-09	0.00454
3.756	0	0.00472
3.758	3.61293e-09	0.00485
3.76	5.03563e-10	0.00489
3.762	8.65107e-08	0.00489
3.764	2.17457e-08	0.00485
3.766	1.15331e-08	0.00474
3.768	1.72753e-08	0.00459
3.77	9.24912e-09	0.00439
3.772	3.98232e-08	0.0041
3.774	1.02768e-09	0.00376
3.776	5.03563e-10	0.00339
3.778	3.23783e-09	0.003
3.78	1.85625e-10	0.00258
3.782	8.14025e-08	0.00217
3.784	1.92234e-08	0.00177
3.786	1.08549e-08	0.00138
3.788	2.10424e-08	0.00102
3.79	7.63116e-09	0.000701841
3.792	3.51698e-08	0.000425356
3.794	3.05799e-09	0.000209425
3.796	5.20263e-11	6.82475e-05
3.798	2.08683e-09	3.92496e-06
3.8	1.25891e-10	2.00061e-05
3.802	8.8884e-08	0.000115056
3.804	1.96704e-08	0.000283443
3.806	1.29513e-08	0.000527619
3.808	2.2221e-08	0.000839093
3.81	6.16865e-09	0.00119
3.812	3.10873e-08	0.0016
3.814	2.88328e-09	0.00206
3.816	5.7807e-12	0.00252
3.818	3.61293e-09	0.00299
3.82	5.40174e-10	0.00348
3.822	7.77851e-08	0.00392
3.824	2.151e-08	0.00433
3.826	1.2232e-08	0.00472
3.828	1.42597e-08	0.00503
3.83	5.79675e-09	0.00526
3.832	3.69965e-08	0.00546
3.834	2.88328e-09	0.00556
3.836	1.60575e-11	0.00556
3.838	3.70993e-09	0.00548
3.84	7.86817e-10	0.00533
3.842	8.32421e-08	0.00508
3.844	1.94463e-08	0.00478
3.846	1.03597e-08	0.00442
3.848	2.5692e-08	0.00401
3.85	6.423e-09	0.00355
3.852	3.48698e-08	0.00309
3.854	4.11072e-09	0.00263
3.856	3.69965e-10	0.00215
3.858	3.80819e-09	0.00169
3.86	4.11072e-11	0.00127
3.862	7.5566e-08	0.000890418
3.864	1.92234e-08	0.000559378
3.866	1.188e-08	0.000301784
3.868	2.96903e-08	0.000122054
3.87	3.80819e-09	2.0693e-05
3.872	3.19409e-08	2.83524e-06
3.874	3.61293e-09	5.94166e-05
3.876	2.83254e-10	0.000188739
3.878	2.1607e-09	0.000380115
3.88	2.5692e-12	0.000622118
3.882	8.93626e-08	0.000921438
3.884	2.673e-08	0.00127
3.886	8.20153e-09	0.00164
3.888	2.151e-08	0.00204
3.89	8.34733e-09	0.00246
3.892	3.88694e-08	0.00287
3.894	2.31228e-09	0.00329
3.896	1.02768e-11	0.00371
3.898	2.71372e-09	0.00412
3.9	7.42499e-10	0.00446
3.902	7.9132e-08	0.00479
3.904	2.17457e-08	0.00504
3.906	9.71735e-09	0.00519
3.908	1.92234e-08	0.00529
3.91	5.91944e-09	0.00532
3.912	3.5471e-08	0.00524
3.914	1.47986e-09	0.00507
3.916	5.7807e-10	0.00485
3.918	2.469e-09	0.00457
3.92	2.08683e-09	0.00423
3.922	8.55704e-08	0.00388
3.924	1.70653e-08	0.0035
3.926	1.10225e-08	0.00307
3.928	2.75219e-08	0.00262
3.93	3.90775e-09	0.00219
3.932	3.19409e-08	0.00175
3.934	2.5692e-10	0.00134
3.936	5.20263e-11	0.000971885
3.938	3.14727e-09	0.000647886
3.94	1.80422e-09	0.000369811
3.942	9.66944e-08	0.000169148
3.944	2.01226e-08	4.46327e-05
3.946	7.91378e-09	1.50356e-08
3.948	2.673e-08	4.17054e-05
3.95	4.75045e-09	0.000165087
3.952	3.16551e-08	0.000375566
3.954	6.57715e-10	0.000670312
3.956	7.42499e-10	0.00103
3.958	2.08683e-09	0.00146
3.96	5.7807e-10	0.00193
3.962	8.23197e-08	0.00241
3.964	2.03506e-08	0.0029
3.966	1.15331e-08	0.0034
3.968	2.08105e-08	0.00387
3.97	4.53207e-09	0.00431
3.972	3.16551e-08	0.00474
3.974	2.54929e-09	0.00511
3.976	1.60575e-11	0.0054
3.978	3.14727e-09	0.00564
3.98	2.3187e-10	0.00581
3.982	7.9132e-08	0.00585
3.984	1.98959e-08	0.00582
3.986	1.13616e-08	0.0057
3.988	2.05799e-08	0.00549
3.99	4.21413e-09	0.00517
3.992	3.2228e-08	0.0048
3.994	4.68237e-10	0.00437
3.996	2.31228e-11	0.00386
3.998	6.99465e-10	0.00334
[truncated: 148,001 more rows]

## Sheet: Figure 5f
Time (s)	Electrical energy output by the device with a porous valve (mJ)	Electrical energy output by the device with no valve (mJ)
0.002	1.95388e-12	2.15941e-12
0.004	1.3764e-10	8.15397e-08
0.006	2.12251e-10	3.91081e-07
0.008	2.30749e-10	1.07971e-06
0.01	2.62818e-10	2.28067e-06
0.012	3.00381e-10	4.09099e-06
0.014	3.50235e-10	6.60928e-06
0.016	3.7228e-10	9.92933e-06
0.018	3.72326e-10	1.40532e-05
0.02	3.74084e-10	1.90016e-05
0.022	3.76351e-10	2.47724e-05
0.024	4.96635e-10	3.13209e-05
0.026	5.73115e-10	3.85761e-05
0.028	5.95839e-10	4.64931e-05
0.03	6.30812e-10	5.49731e-05
0.032	6.76215e-10	6.39095e-05
0.034	7.302e-10	7.3182e-05
0.036	7.51247e-10	8.27338e-05
0.038	7.53102e-10	9.23871e-05
0.04	7.53616e-10	0.00010199
0.042	7.5485e-10	0.000111447
0.044	8.783e-10	0.000120668
0.046	9.60526e-10	0.000129528
0.048	9.7551e-10	0.000137983
0.05	1.01351e-09	0.00014592
0.052	1.05331e-09	0.000153223
0.054	1.09265e-09	0.000159841
0.056	1.11676e-09	0.00016578
0.058	1.11776e-09	0.000170959
0.06	1.11798e-09	0.000175375
0.062	1.1207e-09	0.000179079
0.064	1.26833e-09	0.00018209
0.066	1.34048e-09	0.000184415
0.068	1.35135e-09	0.000186139
0.07	1.38848e-09	0.000187335
0.072	1.43197e-09	0.000188073
0.074	1.48182e-09	0.000188463
0.076	1.49681e-09	0.00018862
0.078	1.49691e-09	0.000188647
0.08	1.49691e-09	0.000188651
0.082	1.49765e-09	0.000188733
0.084	1.6325e-09	0.000188989
0.086	1.71215e-09	0.000189518
0.088	1.73556e-09	0.000190399
0.09	1.76524e-09	0.000191714
0.092	1.80921e-09	0.000193539
0.094	1.85461e-09	0.000195921
0.096	1.86695e-09	0.000198868
0.098	1.8671e-09	0.000202427
0.1	1.86994e-09	0.000206626
0.102	1.87717e-09	0.000211424
0.104	2.00221e-09	0.000216803
0.106	2.08059e-09	0.0002228
0.108	2.09502e-09	0.000229365
0.11	2.13171e-09	0.000236432
0.112	2.16927e-09	0.000243965
0.114	2.22379e-09	0.000251889
0.116	2.24107e-09	0.000260058
0.118	2.24175e-09	0.000268376
0.12	2.24638e-09	0.000276766
0.122	2.24875e-09	0.000285073
0.124	2.37866e-09	0.000293221
0.126	2.45703e-09	0.000301233
0.128	2.47343e-09	0.000308976
0.13	2.50926e-09	0.000316392
0.132	2.5576e-09	0.000323479
0.134	2.61265e-09	0.000330162
0.136	2.63023e-09	0.000336323
0.138	2.63124e-09	0.000341933
0.14	2.63255e-09	0.000346923
0.142	2.63718e-09	0.000351246
0.144	2.80366e-09	0.00035492
0.146	2.87766e-09	0.000357974
0.148	2.89435e-09	0.000360413
0.15	2.93061e-09	0.000362273
0.152	2.96227e-09	0.000363625
0.154	3.01213e-09	0.000364524
0.156	3.02656e-09	0.000365044
0.158	3.0273e-09	0.000365287
0.16	3.0299e-09	0.000365355
0.162	3.03091e-09	0.000365356
0.164	3.16245e-09	0.000365402
0.166	3.234e-09	0.000365597
0.168	3.24898e-09	0.000366046
0.17	3.28065e-09	0.000366844
0.172	3.32044e-09	0.000368066
0.174	3.36928e-09	0.000369787
0.176	3.3804e-09	0.000372102
0.178	3.38086e-09	0.000375056
0.18	3.38154e-09	0.000378695
0.182	3.38191e-09	0.000383073
0.184	3.54563e-09	0.000388181
0.186	3.61718e-09	0.000393954
0.188	3.63189e-09	0.000400417
0.19	3.67924e-09	0.000407528
0.192	3.72179e-09	0.000415183
0.194	3.77844e-09	0.000423332
0.196	3.78751e-09	0.000431969
0.198	3.78757e-09	0.000440959
0.2	3.79351e-09	0.000450187
0.202	3.79425e-09	0.000459593
0.204	3.93841e-09	0.00046901
0.206	4.01179e-09	0.000478265
0.208	4.02968e-09	0.000487295
0.21	4.05309e-09	0.000495987
0.212	4.09995e-09	0.000504196
0.214	4.15134e-09	0.000511857
0.216	4.16577e-09	0.000518931
0.218	4.16619e-09	0.000525306
0.22	4.16903e-09	0.000530924
0.222	4.17003e-09	0.000535767
0.224	4.3142e-09	0.000539833
0.226	4.38215e-09	0.000543121
0.228	4.39017e-09	0.000545701
0.23	4.41358e-09	0.000547639
0.232	4.4363e-09	0.000548995
0.234	4.49135e-09	0.000549859
0.236	4.51142e-09	0.000550341
0.238	4.51142e-09	0.000550542
0.24	4.51545e-09	0.000550581
0.242	4.51761e-09	0.000550583
0.244	4.67229e-09	0.000550673
0.246	4.74566e-09	0.000550982
0.248	4.76178e-09	0.000551633
0.25	4.79304e-09	0.000552735
0.252	4.83512e-09	0.000554408
0.254	4.88199e-09	0.000556739
0.256	4.89588e-09	0.000559764
0.258	4.89589e-09	0.000563541
0.26	4.8995e-09	0.000568102
0.262	4.90126e-09	0.000573419
0.264	5.04629e-09	0.000579498
0.266	5.10512e-09	0.00058638
0.268	5.12455e-09	0.000593983
0.27	5.16525e-09	0.000602258
0.272	5.19692e-09	0.000611161
0.274	5.2563e-09	0.000620574
0.276	5.26717e-09	0.00063034
0.278	5.26779e-09	0.00064033
0.28	5.26936e-09	0.000650406
0.282	5.26993e-09	0.000660383
0.284	5.4439e-09	0.000670159
0.286	5.51304e-09	0.000679644
0.288	5.53442e-09	0.000688702
0.29	5.57331e-09	0.000697256
0.292	5.60619e-09	0.00070524
0.294	5.65861e-09	0.000712533
0.296	5.67332e-09	0.000719011
0.298	5.67345e-09	0.000724652
0.3	5.67511e-09	0.000729412
0.302	5.67795e-09	0.000733311
0.304	5.83531e-09	0.00073639
0.306	5.90808e-09	0.000738739
0.308	5.91967e-09	0.000740432
0.31	5.96703e-09	0.000741553
0.312	5.99593e-09	0.000742223
0.314	6.05476e-09	0.000742548
0.316	6.06404e-09	0.000742642
0.318	6.06491e-09	0.000742644
0.32	6.06607e-09	0.000742689
0.322	6.06669e-09	0.000742915
0.324	6.21606e-09	0.000743455
0.326	6.27711e-09	0.000744423
0.328	6.29623e-09	0.000745944
0.33	6.32437e-09	0.000748128
0.332	6.35064e-09	0.000751027
0.334	6.40837e-09	0.000754722
0.336	6.41619e-09	0.000759273
0.338	6.41632e-09	0.000764672
0.34	6.41892e-09	0.000770917
0.342	6.41898e-09	0.000778033
0.344	6.58547e-09	0.000785948
0.346	6.64375e-09	0.000794564
0.348	6.66786e-09	0.000803814
0.35	6.70411e-09	0.000813565
0.352	6.73659e-09	0.000823658
0.354	6.78953e-09	0.000833989
0.356	6.79637e-09	0.00084444
0.358	6.79637e-09	0.000854811
0.36	6.797e-09	0.000864964
0.362	6.79725e-09	0.000874817
0.364	6.94314e-09	0.000884227
0.366	7.00142e-09	0.000893036
0.368	7.01961e-09	0.000901168
0.37	7.06501e-09	0.000908559
0.372	7.09628e-09	0.000915114
0.374	7.14715e-09	0.000920799
0.376	7.16158e-09	0.000925626
0.378	7.162e-09	0.000929573
0.38	7.16866e-09	0.000932671
0.382	7.16898e-09	0.000935001
0.384	7.32997e-09	0.000936632
0.386	7.39101e-09	0.000937648
0.388	7.40572e-09	0.000938192
0.39	7.44688e-09	0.000938404
0.392	7.47242e-09	0.000938435
0.394	7.5346e-09	0.000938446
0.396	7.54107e-09	0.000938588
0.398	7.54144e-09	0.000939017
0.4	7.5435e-09	0.000939879
0.402	7.54412e-09	0.000941293
0.404	7.69969e-09	0.000943388
0.406	7.77246e-09	0.000946293
0.408	7.79317e-09	0.000950065
0.41	7.83388e-09	0.000954753
0.412	7.86051e-09	0.000960415
0.414	7.93389e-09	0.000967021
0.416	7.93932e-09	0.000974535
0.418	7.93936e-09	0.000982959
0.42	7.94369e-09	0.000992202
0.422	7.9437e-09	0.001
0.424	8.10106e-09	0.00101
0.426	8.15825e-09	0.00102
0.428	8.17324e-09	0.00103
0.43	8.20779e-09	0.00105
0.432	8.23085e-09	0.00106
0.434	8.3e-09	0.00107
0.436	8.30432e-09	0.00108
0.438	8.30461e-09	0.00109
0.44	8.30744e-09	0.0011
0.442	8.30751e-09	0.00111
0.444	8.45952e-09	0.00111
0.446	8.50444e-09	0.00112
0.448	8.52356e-09	0.00113
0.45	8.55982e-09	0.00113
0.452	8.57771e-09	0.00113
0.454	8.6439e-09	0.00114
0.456	8.6534e-09	0.00114
0.458	8.65348e-09	0.00114
0.46	8.65908e-09	0.00114
0.462	8.65937e-09	0.00114
0.464	8.83714e-09	0.00114
0.466	8.89542e-09	0.00114
0.468	8.913e-09	0.00114
0.47	8.95602e-09	0.00114
0.472	8.98156e-09	0.00114
0.474	9.0513e-09	0.00114
0.476	9.05932e-09	0.00114
0.478	9.05961e-09	0.00115
0.48	9.0659e-09	0.00115
0.482	9.06596e-09	0.00116
0.484	9.22513e-09	0.00116
0.486	9.27298e-09	0.00117
0.488	9.28824e-09	0.00117
0.49	9.32537e-09	0.00118
0.492	9.35055e-09	0.00119
0.494	9.42149e-09	0.0012
0.496	9.43383e-09	0.00121
0.498	9.43391e-09	0.00122
0.5	9.43437e-09	0.00123
0.502	9.43456e-09	0.00124
0.504	9.59282e-09	0.00125
0.506	9.63537e-09	0.00126
0.508	9.64822e-09	0.00127
0.51	9.69077e-09	0.00128
0.512	9.70361e-09	0.00129
0.514	9.77157e-09	0.0013
0.516	9.77667e-09	0.00131
0.518	9.77671e-09	0.00131
0.52	9.77993e-09	0.00132
0.522	9.78018e-09	0.00133
0.524	9.9167e-09	0.00133
0.526	9.97944e-09	0.00133
0.528	1.00002e-08	0.00134
0.53	1.00451e-08	0.00134
0.532	1.00639e-08	0.00134
0.534	1.01301e-08	0.00134
0.536	1.01349e-08	0.00134
0.538	1.01349e-08	0.00134
0.54	1.01405e-08	0.00134
0.542	1.01406e-08	0.00134
0.544	1.0298e-08	0.00134
0.546	1.03448e-08	0.00134
0.548	1.03711e-08	0.00134
0.55	1.04278e-08	0.00134
0.552	1.04406e-08	0.00135
0.554	1.05152e-08	0.00135
0.556	1.05206e-08	0.00136
0.558	1.05208e-08	0.00136
0.56	1.05257e-08	0.00137
0.562	1.0526e-08	0.00138
0.564	1.07316e-08	0.00139
0.566	1.0776e-08	0.00139
0.568	1.07883e-08	0.0014
0.57	1.08382e-08	0.00142
0.572	1.08573e-08	0.00143
0.574	1.09241e-08	0.00144
0.576	1.09345e-08	0.00145
0.578	1.09345e-08	0.00146
0.58	1.09366e-08	0.00147
0.582	1.09369e-08	0.00148
0.584	1.11024e-08	0.00149
0.586	1.11559e-08	0.0015
0.588	1.11779e-08	0.00151
0.59	1.12155e-08	0.00152
0.592	1.12392e-08	0.00152
0.594	1.13043e-08	0.00153
0.596	1.13079e-08	0.00153
0.598	1.1308e-08	0.00154
0.6	1.13108e-08	0.00154
0.602	1.1311e-08	0.00154
0.604	1.14534e-08	0.00154
0.606	1.15085e-08	0.00154
0.608	1.15237e-08	0.00154
0.61	1.15635e-08	0.00154
0.612	1.15799e-08	0.00154
0.614	1.16491e-08	0.00154
0.616	1.16579e-08	0.00154
0.618	1.1658e-08	0.00154
0.62	1.16606e-08	0.00154
0.622	1.16607e-08	0.00155
0.624	1.18327e-08	0.00155
0.626	1.18846e-08	0.00155
0.628	1.18993e-08	0.00156
0.63	1.19482e-08	0.00156
0.632	1.19716e-08	0.00157
0.634	1.20519e-08	0.00158
0.636	1.2053e-08	0.00159
0.638	1.20533e-08	0.00159
0.64	1.20553e-08	0.0016
0.642	1.20558e-08	0.00161
0.644	1.22279e-08	0.00162
0.646	1.22757e-08	0.00163
0.648	1.22907e-08	0.00165
0.65	1.23351e-08	0.00166
0.652	1.23585e-08	0.00167
0.654	1.24295e-08	0.00168
0.656	1.24337e-08	0.00169
0.658	1.24345e-08	0.00169
0.66	1.24379e-08	0.0017
0.662	1.24379e-08	0.00171
0.664	1.25953e-08	0.00172
0.666	1.26388e-08	0.00172
0.668	1.26489e-08	0.00173
0.67	1.26983e-08	0.00173
0.672	1.2713e-08	0.00173
0.674	1.27757e-08	0.00174
0.676	1.2781e-08	0.00174
0.678	1.27813e-08	0.00174
0.68	1.27821e-08	0.00174
0.682	1.27826e-08	0.00174
0.684	1.29338e-08	0.00174
0.686	1.29846e-08	0.00174
0.688	1.29985e-08	0.00174
0.69	1.30499e-08	0.00174
0.692	1.30751e-08	0.00174
0.694	1.31509e-08	0.00174
0.696	1.31554e-08	0.00174
0.698	1.31554e-08	0.00175
0.7	1.3161e-08	0.00175
0.702	1.31613e-08	0.00176
0.704	1.33029e-08	0.00176
0.706	1.33564e-08	0.00177
0.708	1.33695e-08	0.00178
0.71	1.34198e-08	0.00179
0.712	1.34337e-08	0.0018
0.714	1.35146e-08	0.00181
0.716	1.35181e-08	0.00182
0.718	1.35187e-08	0.00183
0.72	1.35254e-08	0.00184
0.722	1.35268e-08	0.00186
0.724	1.37065e-08	0.00187
0.726	1.37589e-08	0.00188
0.728	1.37747e-08	0.00189
0.73	1.38439e-08	0.0019
0.732	1.38583e-08	0.00191
0.734	1.39299e-08	0.00192
0.736	1.39314e-08	0.00192
0.738	1.39315e-08	0.00193
0.74	1.39336e-08	0.00193
0.742	1.39346e-08	0.00194
0.744	1.41038e-08	0.00194
0.746	1.41455e-08	0.00194
0.748	1.41594e-08	0.00194
0.75	1.4201e-08	0.00194
0.752	1.42171e-08	0.00195
0.754	1.42793e-08	0.00195
0.756	1.42823e-08	0.00195
0.758	1.42826e-08	0.00195
0.76	1.42864e-08	0.00195
0.762	1.42875e-08	0.00195
0.764	1.44241e-08	0.00195
0.766	1.44749e-08	0.00195
0.768	1.44891e-08	0.00196
0.77	1.4534e-08	0.00196
0.772	1.45429e-08	0.00197
0.774	1.46039e-08	0.00197
0.776	1.46108e-08	0.00198
0.778	1.46109e-08	0.00199
0.78	1.46193e-08	0.002
0.782	1.46199e-08	0.00201
0.784	1.47763e-08	0.00202
0.786	1.48148e-08	0.00204
0.788	1.48396e-08	0.00205
0.79	1.48869e-08	0.00206
0.792	1.48988e-08	0.00207
0.794	1.49604e-08	0.00208
0.796	1.49646e-08	0.0021
0.798	1.49646e-08	0.00211
0.8	1.49714e-08	0.00212
0.802	1.49727e-08	0.00212
0.804	1.51194e-08	0.00213
0.806	1.51668e-08	0.00214
0.808	1.51899e-08	0.00214
0.81	1.52438e-08	0.00215
0.812	1.52569e-08	0.00215
0.814	1.53322e-08	0.00215
0.816	1.53345e-08	0.00216
0.818	1.53352e-08	0.00216
0.82	1.53403e-08	0.00216
0.822	1.53457e-08	0.00216
0.824	1.55103e-08	0.00216
0.826	1.55572e-08	0.00216
0.828	1.55669e-08	0.00216
0.83	1.56183e-08	0.00216
0.832	1.56304e-08	0.00216
0.834	1.57025e-08	0.00216
0.836	1.5708e-08	0.00216
0.838	1.57082e-08	0.00217
0.84	1.57158e-08	0.00217
0.842	1.5717e-08	0.00218
0.844	1.58816e-08	0.00218
0.846	1.59305e-08	0.00219
0.848	1.59439e-08	0.0022
0.85	1.6e-08	0.00221
0.852	1.60131e-08	0.00222
0.854	1.60921e-08	0.00223
0.856	1.60957e-08	0.00224
0.858	1.60959e-08	0.00225
0.86	1.61021e-08	0.00226
0.862	1.61031e-08	0.00227
0.864	1.628e-08	0.00229
0.866	1.63273e-08	0.0023
0.868	1.63514e-08	0.00231
0.87	1.64086e-08	0.00232
0.872	1.6414e-08	0.00232
0.874	1.65009e-08	0.00233
0.876	1.65042e-08	0.00234
0.878	1.65047e-08	0.00234
0.88	1.65121e-08	0.00235
0.882	1.65131e-08	0.00235
0.884	1.66852e-08	0.00236
0.886	1.67268e-08	0.00236
0.888	1.67459e-08	0.00236
0.89	1.67943e-08	0.00236
0.892	1.68054e-08	0.00236
0.894	1.6871e-08	0.00236
0.896	1.68734e-08	0.00236
0.898	1.68736e-08	0.00236
0.9	1.68801e-08	0.00236
0.902	1.68849e-08	0.00236
0.904	1.7056e-08	0.00236
0.906	1.71019e-08	0.00236
0.908	1.71147e-08	0.00237
0.91	1.7173e-08	0.00237
0.912	1.71821e-08	0.00237
0.914	1.72656e-08	0.00238
0.916	1.72679e-08	0.00238
0.918	1.72685e-08	0.00239
0.92	1.72752e-08	0.00239
0.922	1.72819e-08	0.0024
0.924	1.74674e-08	0.00241
0.926	1.75113e-08	0.00242
0.928	1.75193e-08	0.00243
0.93	1.75692e-08	0.00244
0.932	1.75774e-08	0.00245
0.934	1.76478e-08	0.00246
0.936	1.76511e-08	0.00247
0.938	1.76512e-08	0.00247
0.94	1.7657e-08	0.00248
0.942	1.7661e-08	0.00249
0.944	1.78303e-08	0.0025
0.946	1.78692e-08	0.00251
0.948	1.78899e-08	0.00252
0.95	1.79398e-08	0.00252
0.952	1.79459e-08	0.00253
0.954	1.80069e-08	0.00253
0.956	1.80095e-08	0.00254
0.958	1.80095e-08	0.00254
0.96	1.8014e-08	0.00254
0.962	1.80186e-08	0.00255
0.964	1.81964e-08	0.00255
0.966	1.82257e-08	0.00255
0.968	1.82474e-08	0.00255
0.97	1.82815e-08	0.00255
0.972	1.82875e-08	0.00255
0.974	1.83633e-08	0.00255
0.976	1.83643e-08	0.00255
0.978	1.83648e-08	0.00255
0.98	1.83694e-08	0.00255
0.982	1.8377e-08	0.00255
0.984	1.85435e-08	0.00255
0.986	1.85724e-08	0.00255
0.988	1.85922e-08	0.00256
0.99	1.86395e-08	0.00256
0.992	1.86471e-08	0.00256
0.994	1.87122e-08	0.00257
0.996	1.87152e-08	0.00257
0.998	1.87156e-08	0.00258
1	1.87232e-08	0.00258
1.002	1.87284e-08	0.00259
1.004	1.88959e-08	0.0026
1.006	1.89352e-08	0.00261
1.008	1.89486e-08	0.00262
1.01	1.89974e-08	0.00262
1.012	1.90016e-08	0.00263
1.014	1.90707e-08	0.00264
1.016	1.9073e-08	0.00265
1.018	1.90736e-08	0.00266
1.02	1.90783e-08	0.00267
1.022	1.90821e-08	0.00268
1.024	1.92532e-08	0.00269
1.026	1.92837e-08	0.00269
1.028	1.93118e-08	0.0027
1.03	1.93627e-08	0.00271
1.032	1.93716e-08	0.00271
1.034	1.94326e-08	0.00272
1.036	1.94347e-08	0.00272
1.038	1.94349e-08	0.00272
1.04	1.944e-08	0.00273
1.042	1.94489e-08	0.00273
1.044	1.96027e-08	0.00273
1.046	1.96324e-08	0.00273
1.048	1.96579e-08	0.00273
1.05	1.97072e-08	0.00273
1.052	1.97106e-08	0.00273
1.054	1.97762e-08	0.00273
1.056	1.97821e-08	0.00273
1.058	1.97821e-08	0.00273
1.06	1.97868e-08	0.00273
1.062	1.97958e-08	0.00273
1.064	1.99872e-08	0.00274
1.066	2.00218e-08	0.00274
1.068	2.0032e-08	0.00274
1.07	2.00886e-08	0.00274
1.072	2.00924e-08	0.00275
1.074	2.01639e-08	0.00275
1.076	2.01643e-08	0.00276
1.078	2.01647e-08	0.00276
1.08	2.01714e-08	0.00277
1.082	2.01861e-08	0.00278
1.084	2.03517e-08	0.00279
1.086	2.03829e-08	0.0028
1.088	2.04024e-08	0.0028
1.09	2.0459e-08	0.00281
1.092	2.04638e-08	0.00282
1.094	2.05567e-08	0.00283
1.096	2.05583e-08	0.00284
1.098	2.05584e-08	0.00285
1.1	2.05652e-08	0.00286
1.102	2.05773e-08	0.00287
1.104	2.07438e-08	0.00288
1.106	2.07693e-08	0.00288
1.108	2.0791e-08	0.00289
1.11	2.08341e-08	0.0029
1.112	2.08366e-08	0.0029
1.114	2.09075e-08	0.00291
1.116	2.09093e-08	0.00291
1.118	2.09093e-08	0.00291
1.12	2.09149e-08	0.00292
1.122	2.092e-08	0.00292
1.124	2.10865e-08	0.00292
1.126	2.11174e-08	0.00292
1.128	2.11401e-08	0.00292
1.13	2.1185e-08	0.00292
1.132	2.11899e-08	0.00292
1.134	2.12591e-08	0.00292
1.136	2.12602e-08	0.00292
1.138	2.12604e-08	0.00292
1.14	2.12671e-08	0.00292
1.142	2.12802e-08	0.00292
1.144	2.14304e-08	0.00293
1.146	2.14515e-08	0.00293
1.148	2.14756e-08	0.00293
1.15	2.15328e-08	0.00294
1.152	2.15347e-08	0.00294
1.154	2.16051e-08	0.00295
1.156	2.16051e-08	0.00295
1.158	2.16054e-08	0.00296
1.16	2.16119e-08	0.00297
1.162	2.16197e-08	0.00298
1.164	2.1777e-08	0.00299
1.166	2.18215e-08	0.003
1.168	2.18319e-08	0.00301
1.17	2.18885e-08	0.00302
1.172	2.18894e-08	0.00303
1.174	2.19653e-08	0.00304
1.176	2.19661e-08	0.00305
1.178	2.19664e-08	0.00306
1.18	2.1972e-08	0.00307
1.182	2.19854e-08	0.00307
1.184	2.21584e-08	0.00308
1.186	2.21889e-08	0.00309
1.188	2.22113e-08	0.00309
1.19	2.22621e-08	0.0031
1.192	2.22659e-08	0.0031
1.194	2.23327e-08	0.00311
1.196	2.23354e-08	0.00311
1.198	2.23354e-08	0.00311
1.2	2.23388e-08	0.00311
1.202	2.23485e-08	0.00311
1.204	2.24961e-08	0.00311
1.206	2.25333e-08	0.00311
1.208	2.25592e-08	0.00311
1.21	2.26169e-08	0.00311
1.212	2.26188e-08	0.00311
1.214	2.2699e-08	0.00311
1.216	2.27001e-08	0.00312
1.218	2.27001e-08	0.00312
1.22	2.2704e-08	0.00312
1.222	2.27198e-08	0.00312
1.224	2.2879e-08	0.00313
1.226	2.29056e-08	0.00313
1.228	2.29232e-08	0.00314
1.23	2.29725e-08	0.00315
1.232	2.2974e-08	0.00315
1.234	2.30468e-08	0.00316
1.236	2.30475e-08	0.00317
1.238	2.30475e-08	0.00318
1.24	2.30511e-08	0.00319
1.242	2.307e-08	0.0032
1.244	2.3215e-08	0.00321
1.246	2.32495e-08	0.00322
1.248	2.32637e-08	0.00324
1.25	2.33086e-08	0.00325
1.252	2.33098e-08	0.00326
1.254	2.33755e-08	0.00327
1.256	2.33756e-08	0.00327
1.258	2.3377e-08	0.00328
1.26	2.33858e-08	0.00329
1.262	2.33965e-08	0.00329
1.264	2.35639e-08	0.0033
1.266	2.3589e-08	0.0033
1.268	2.36046e-08	0.00331
1.27	2.36679e-08	0.00331
1.272	2.36685e-08	0.00331
1.274	2.37573e-08	0.00331
1.276	2.37634e-08	0.00331
1.278	2.37635e-08	0.00331
1.28	2.37737e-08	0.00331
1.282	2.37815e-08	0.00331
1.284	2.39612e-08	0.00331
1.286	2.39957e-08	0.00331
1.288	2.40121e-08	0.00331
1.29	2.4064e-08	0.00332
1.292	2.40646e-08	0.00332
1.294	2.41535e-08	0.00332
1.296	2.41551e-08	0.00332
1.298	2.41555e-08	0.00333
1.3	2.416e-08	0.00333
1.302	2.41739e-08	0.00334
1.304	2.4318e-08	0.00335
1.306	2.43425e-08	0.00336
1.308	2.43598e-08	0.00337
1.31	2.43974e-08	0.00338
1.312	2.43974e-08	0.00339
1.314	2.44647e-08	0.0034
1.316	2.44663e-08	0.00341
1.318	2.44663e-08	0.00342
1.32	2.44724e-08	0.00343
1.322	2.4498e-08	0.00344
1.324	2.46748e-08	0.00345
1.326	2.46952e-08	0.00346
1.328	2.47162e-08	0.00347
1.33	2.47713e-08	0.00348
1.332	2.47713e-08	0.00349
1.334	2.48447e-08	0.00349
1.336	2.48472e-08	0.0035
1.338	2.48472e-08	0.0035
1.34	2.4853e-08	0.00351
1.342	2.48661e-08	0.00351
1.344	2.5041e-08	0.00351
1.346	2.50756e-08	0.00351
1.348	2.50857e-08	0.00351
1.35	2.5144e-08	0.00352
1.352	2.51441e-08	0.00352
1.354	2.5208e-08	0.00352
1.356	2.52098e-08	0.00352
1.358	2.52101e-08	0.00352
1.36	2.52259e-08	0.00352
1.362	2.52401e-08	0.00352
1.364	2.54131e-08	0.00352
1.366	2.54477e-08	0.00352
1.368	2.54704e-08	0.00353
1.37	2.55271e-08	0.00353
1.372	2.55277e-08	0.00354
1.374	2.56011e-08	0.00355
1.376	2.56012e-08	0.00355
1.378	2.56013e-08	0.00356
1.38	2.56092e-08	0.00357
1.382	2.56302e-08	0.00358
1.384	2.57967e-08	0.00359
1.386	2.58252e-08	0.00361
1.388	2.585e-08	0.00362
1.39	2.59072e-08	0.00363
1.392	2.59074e-08	0.00364
1.394	2.59748e-08	0.00365
1.396	2.59749e-08	0.00366
1.398	2.59754e-08	0.00367
1.4	2.5981e-08	0.00368
1.402	2.59977e-08	0.00369
1.404	2.61623e-08	0.0037
1.406	2.61893e-08	0.00371
1.408	2.62145e-08	0.00371
1.41	2.62685e-08	0.00372
1.412	2.62687e-08	0.00372
1.414	2.63259e-08	0.00372
1.416	2.63262e-08	0.00372
1.418	2.63266e-08	0.00372
1.42	2.63348e-08	0.00372
1.422	2.63492e-08	0.00372
1.424	2.65166e-08	0.00372
1.426	2.65429e-08	0.00372
1.428	2.65656e-08	0.00373
1.43	2.6614e-08	0.00373
1.432	2.66142e-08	0.00373
1.434	2.66827e-08	0.00373
1.436	2.66828e-08	0.00373
1.438	2.66828e-08	0.00374
1.44	2.66884e-08	0.00374
1.442	2.67051e-08	0.00375
1.444	2.68772e-08	0.00376
1.446	2.69023e-08	0.00377
1.448	2.69272e-08	0.00378
1.45	2.69702e-08	0.00379
1.452	2.69702e-08	0.0038
1.454	2.70467e-08	0.00381
1.456	2.70478e-08	0.00382
1.458	2.70485e-08	0.00384
1.46	2.70624e-08	0.00385
1.462	2.7076e-08	0.00386
1.464	2.72361e-08	0.00387
1.466	2.72634e-08	0.00388
1.468	2.72807e-08	0.00389
1.47	2.73247e-08	0.0039
1.472	2.73248e-08	0.00391
1.474	2.73976e-08	0.00392
1.476	2.73989e-08	0.00392
1.478	2.7399e-08	0.00393
1.48	2.74055e-08	0.00393
1.482	2.74314e-08	0.00393
1.484	2.76025e-08	0.00394
1.486	2.76249e-08	0.00394
1.488	2.76501e-08	0.00394
1.49	2.77046e-08	0.00394
1.492	2.7705e-08	0.00394
1.494	2.77655e-08	0.00394
1.496	2.77656e-08	0.00394
1.498	2.77656e-08	0.00394
1.5	2.77713e-08	0.00394
1.502	2.78018e-08	0.00394
1.504	2.79512e-08	0.00395
1.506	2.79742e-08	0.00395
1.508	2.80005e-08	0.00396
1.51	2.80582e-08	0.00396
1.512	2.80605e-08	0.00397
1.514	2.81321e-08	0.00398
1.516	2.81321e-08	0.00399
1.518	2.81324e-08	0.004
1.52	2.81404e-08	0.00401
1.522	2.81701e-08	0.00402
1.524	2.83393e-08	0.00404
1.526	2.83631e-08	0.00405
1.528	2.83759e-08	0.00406
1.53	2.84213e-08	0.00407
1.532	2.84217e-08	0.00408
1.534	2.84816e-08	0.00409
1.536	2.84817e-08	0.0041
1.538	2.84818e-08	0.00411
1.54	2.8486e-08	0.00412
1.542	2.85122e-08	0.00413
1.544	2.8676e-08	0.00413
1.546	2.87049e-08	0.00414
1.548	2.8729e-08	0.00414
1.55	2.8772e-08	0.00415
1.552	2.87724e-08	0.00415
1.554	2.88275e-08	0.00415
1.556	2.88275e-08	0.00415
1.558	2.88282e-08	0.00415
1.56	2.8837e-08	0.00415
1.562	2.88755e-08	0.00415
1.564	2.90494e-08	0.00415
1.566	2.90647e-08	0.00415
1.568	2.90871e-08	0.00415
1.57	2.9139e-08	0.00415
1.572	2.91391e-08	0.00416
1.574	2.92071e-08	0.00416
1.576	2.92073e-08	0.00417
1.578	2.92106e-08	0.00417
1.58	2.92248e-08	0.00418
1.582	2.92669e-08	0.00419
1.584	2.94224e-08	0.0042
1.586	2.94419e-08	0.00421
1.588	2.94667e-08	0.00422
1.59	2.95196e-08	0.00423
1.592	2.95206e-08	0.00424
1.594	2.95773e-08	0.00425
1.596	2.95785e-08	0.00427
1.598	2.95792e-08	0.00428
1.6	2.95866e-08	0.00429
1.602	2.96163e-08	0.0043
1.604	2.97605e-08	0.00431
1.606	2.97812e-08	0.00432
1.608	2.97925e-08	0.00433
1.61	2.98492e-08	0.00434
1.612	2.98493e-08	0.00434
1.614	2.99087e-08	0.00435
1.616	2.99088e-08	0.00435
1.618	2.99091e-08	0.00436
1.62	2.99136e-08	0.00436
1.622	2.99388e-08	0.00436
1.624	3.01137e-08	0.00436
1.626	3.01364e-08	0.00436
1.628	3.01598e-08	0.00436
1.63	3.02154e-08	0.00436
1.632	3.02154e-08	0.00436
1.634	3.02816e-08	0.00436
1.636	3.02818e-08	0.00436
1.638	3.02819e-08	0.00436
1.64	3.02912e-08	0.00437
1.642	3.03376e-08	0.00437
1.644	3.04852e-08	0.00438
1.646	3.0508e-08	0.00438
1.648	3.0528e-08	0.00439
1.65	3.05784e-08	0.0044
1.652	3.05796e-08	0.00441
1.654	3.06331e-08	0.00441
1.656	3.06332e-08	0.00443
1.658	3.06332e-08	0.00444
1.66	3.06412e-08	0.00445
1.662	3.06792e-08	0.00446
1.664	3.08312e-08	0.00447
1.666	3.08598e-08	0.00449
1.668	3.08805e-08	0.0045
1.67	3.09235e-08	0.00451
1.672	3.09254e-08	0.00452
1.674	3.09809e-08	0.00453
1.676	3.0981e-08	0.00454
1.678	3.09812e-08	0.00454
1.68	3.09905e-08	0.00455
1.682	3.10321e-08	0.00456
1.684	3.11868e-08	0.00456
1.686	3.12059e-08	0.00456
1.688	3.12273e-08	0.00457
1.69	3.12792e-08	0.00457
1.692	3.12809e-08	0.00457
1.694	3.13354e-08	0.00457
1.696	3.13359e-08	0.00457
1.698	3.13359e-08	0.00457
1.7	3.13482e-08	0.00457
1.702	3.13889e-08	0.00457
1.704	3.15348e-08	0.00457
1.706	3.15559e-08	0.00457
1.708	3.15766e-08	0.00458
1.71	3.16239e-08	0.00458
1.712	3.16275e-08	0.00458
1.714	3.16821e-08	0.00459
1.716	3.16826e-08	0.00459
1.718	3.1683e-08	0.0046
1.72	3.16934e-08	0.00461
1.722	3.17336e-08	0.00461
1.724	3.18992e-08	0.00462
1.726	3.19247e-08	0.00463
1.728	3.19627e-08	0.00464
1.73	3.20048e-08	0.00465
1.732	3.20054e-08	0.00467
1.734	3.20687e-08	0.00468
1.736	3.20687e-08	0.00469
1.738	3.20687e-08	0.0047
1.74	3.2073e-08	0.00471
1.742	3.21102e-08	0.00472
1.744	3.22336e-08	0.00473
1.746	3.22537e-08	0.00474
1.748	3.22778e-08	0.00474
1.75	3.2319e-08	0.00475
1.752	3.23227e-08	0.00476
1.754	3.23799e-08	0.00476
1.756	3.238e-08	0.00477
1.758	3.23803e-08	0.00477
1.76	3.23961e-08	0.00477
1.762	3.24415e-08	0.00477
1.764	3.25814e-08	0.00477
1.766	3.25999e-08	0.00477
1.768	3.2624e-08	0.00477
1.77	3.26812e-08	0.00477
1.772	3.26892e-08	0.00477
1.774	3.27391e-08	0.00477
1.776	3.27391e-08	0.00477
1.778	3.27391e-08	0.00478
1.78	3.27493e-08	0.00478
1.782	3.27794e-08	0.00478
1.784	3.29332e-08	0.00478
1.786	3.29602e-08	0.00479
1.788	3.29853e-08	0.00479
1.79	3.30404e-08	0.0048
1.792	3.30422e-08	0.00481
1.794	3.31169e-08	0.00481
1.796	3.31169e-08	0.00482
1.798	3.31172e-08	0.00483
1.8	3.31313e-08	0.00484
1.802	3.31711e-08	0.00485
1.804	3.33223e-08	0.00486
1.806	3.33395e-08	0.00487
1.808	3.33603e-08	0.00488
1.81	3.34057e-08	0.00489
1.812	3.34111e-08	0.0049
1.814	3.3463e-08	0.00491
1.816	3.34631e-08	0.00492
1.818	3.34632e-08	0.00493
1.82	3.34734e-08	0.00494
1.822	3.35243e-08	0.00494
1.824	3.36608e-08	0.00495
1.826	3.36849e-08	0.00496
1.828	3.37034e-08	0.00496
1.83	3.37725e-08	0.00496
1.832	3.37783e-08	0.00497
1.834	3.38267e-08	0.00497
1.836	3.38269e-08	0.00497
1.838	3.38274e-08	0.00497
1.84	3.38371e-08	0.00497
1.842	3.38806e-08	0.00497
1.844	3.40222e-08	0.00497
1.846	3.40398e-08	0.00497
1.848	3.40676e-08	0.00497
1.85	3.41355e-08	0.00497
1.852	3.41406e-08	0.00497
1.854	3.4208e-08	0.00497
1.856	3.42081e-08	0.00497
1.858	3.42085e-08	0.00498
1.86	3.42196e-08	0.00498
1.862	3.42705e-08	0.00498
1.864	3.4383e-08	0.00499
1.866	3.4393e-08	0.00499
1.868	3.44211e-08	0.005
1.87	3.44595e-08	0.00501
1.872	3.44658e-08	0.00501
1.874	3.45269e-08	0.00502
1.876	3.45269e-08	0.00503
1.878	3.45275e-08	0.00504
1.88	3.45409e-08	0.00505
1.882	3.45892e-08	0.00506
1.884	3.47395e-08	0.00507
1.886	3.47596e-08	0.00508
1.888	3.47803e-08	0.00509
1.89	3.48593e-08	0.00509
1.892	3.48675e-08	0.0051
1.894	3.4922e-08	0.00511
1.896	3.49221e-08	0.00512
1.898	3.49227e-08	0.00513
1.9	3.49343e-08	0.00513
1.902	3.49837e-08	0.00514
1.904	3.51261e-08	0.00514
1.906	3.51543e-08	0.00515
1.908	3.51784e-08	0.00515
1.91	3.52394e-08	0.00515
1.912	3.52459e-08	0.00516
1.914	3.52923e-08	0.00516
1.916	3.52925e-08	0.00516
1.918	3.52931e-08	0.00516
1.92	3.53019e-08	0.00516
1.922	3.53518e-08	0.00516
1.924	3.54768e-08	0.00516
1.926	3.54927e-08	0.00516
1.928	3.55124e-08	0.00516
1.93	3.55664e-08	0.00516
1.932	3.55718e-08	0.00516
1.934	3.56064e-08	0.00516
1.936	3.56065e-08	0.00517
1.938	3.5607e-08	0.00517
1.94	3.56209e-08	0.00517
1.942	3.56808e-08	0.00518
1.944	3.58207e-08	0.00518
1.946	3.58389e-08	0.00519
1.948	3.58718e-08	0.0052
1.95	3.59274e-08	0.0052
1.952	3.59385e-08	0.00521
1.954	3.59951e-08	0.00522
1.956	3.59954e-08	0.00523
1.958	3.59954e-08	0.00524
1.96	3.60043e-08	0.00525
1.962	3.60546e-08	0.00526
1.964	3.61945e-08	0.00527
1.966	3.62146e-08	0.00528
1.968	3.62363e-08	0.00529
1.97	3.62887e-08	0.0053
1.972	3.62943e-08	0.0053
1.974	3.6351e-08	0.00531
1.976	3.6351e-08	0.00532
1.978	3.6351e-08	0.00533
1.98	3.6359e-08	0.00533
1.982	3.64093e-08	0.00534
1.984	3.65328e-08	0.00534
1.986	3.65489e-08	0.00534
1.988	3.657e-08	0.00534
1.99	3.66188e-08	0.00535
1.992	3.66253e-08	0.00535
1.994	3.66664e-08	0.00535
1.996	3.66672e-08	0.00535
1.998	3.66672e-08	0.00535
2	3.66771e-08	0.00535
2.002	3.67285e-08	0.00535
2.004	3.68512e-08	0.00535
2.006	3.6867e-08	0.00535
2.008	3.68971e-08	0.00535
2.01	3.69459e-08	0.00535
2.012	3.69556e-08	0.00535
2.014	3.69987e-08	0.00536
2.016	3.69991e-08	0.00536
2.018	3.70005e-08	0.00537
2.02	3.70147e-08	0.00537
2.022	3.70832e-08	0.00538
2.024	3.72283e-08	0.00539
2.026	3.72496e-08	0.0054
2.028	3.72797e-08	0.0054
2.03	3.73396e-08	0.00541
2.032	3.73503e-08	0.00542
2.034	3.74075e-08	0.00543
2.036	3.74083e-08	0.00544
2.038	3.74086e-08	0.00546
2.04	3.74233e-08	0.00547
2.042	3.75017e-08	0.00548
2.044	3.76399e-08	0.00549
2.046	3.76525e-08	0.0055
2.048	3.76777e-08	0.0055
2.05	3.7728e-08	0.00551
2.052	3.7743e-08	0.00552
2.054	3.77914e-08	0.00553
2.056	3.77914e-08	0.00553
2.058	3.77918e-08	0.00554
2.06	3.77993e-08	0.00554
2.062	3.78614e-08	0.00554
2.064	3.79717e-08	0.00554
2.066	3.79878e-08	0.00555
2.068	3.80092e-08	0.00555
2.07	3.80648e-08	0.00555
2.072	3.80815e-08	0.00555
2.074	3.81334e-08	0.00555
2.076	3.81334e-08	0.00555
2.078	3.81334e-08	0.00555
2.08	3.81492e-08	0.00555
2.082	3.8216e-08	0.00555
2.084	3.83211e-08	0.00555
2.086	3.83473e-08	0.00555
2.088	3.83758e-08	0.00556
2.09	3.84242e-08	0.00556
2.092	3.84384e-08	0.00557
2.094	3.84809e-08	0.00558
2.096	3.84809e-08	0.00558
2.098	3.8481e-08	0.00559
2.1	3.84962e-08	0.0056
2.102	3.8566e-08	0.00561
2.104	3.86777e-08	0.00562
2.106	3.86995e-08	0.00563
2.108	3.87215e-08	0.00564
2.11	3.87837e-08	0.00565
2.112	3.88067e-08	0.00566
2.114	3.88507e-08	0.00568
2.116	3.88508e-08	0.00569
2.118	3.88508e-08	0.0057
2.12	3.88672e-08	0.0057
2.122	3.89161e-08	0.00571
2.124	3.90364e-08	0.00572
2.126	3.90558e-08	0.00573
2.128	3.90752e-08	0.00573
2.13	3.91474e-08	0.00574
2.132	3.9161e-08	0.00574
2.134	3.92104e-08	0.00574
2.136	3.92118e-08	0.00575
2.138	3.92128e-08	0.00575
2.14	3.92283e-08	0.00575
2.142	3.92981e-08	0.00575
2.144	3.94465e-08	0.00575
2.146	3.94613e-08	0.00575
2.148	3.94813e-08	0.00575
2.15	3.95277e-08	0.00575
2.152	3.95359e-08	0.00575
2.154	3.95748e-08	0.00575
2.156	3.95754e-08	0.00575
2.158	3.95755e-08	0.00576
2.16	3.95891e-08	0.00576
2.162	3.96548e-08	0.00576
2.164	3.97766e-08	0.00577
2.166	3.97964e-08	0.00578
2.168	3.98212e-08	0.00578
2.17	3.98736e-08	0.00579
2.172	3.9888e-08	0.0058
2.174	3.99283e-08	0.00581
2.176	3.99288e-08	0.00582
2.178	3.99291e-08	0.00584
2.18	3.99404e-08	0.00585
2.182	4.00259e-08	0.00586
2.184	4.01518e-08	0.00587
2.186	4.01781e-08	0.00588
2.188	4.01956e-08	0.00589
2.19	4.02595e-08	0.0059
2.192	4.02751e-08	0.00591
2.194	4.03234e-08	0.00592
2.196	4.03244e-08	0.00593
2.198	4.03251e-08	0.00594
2.2	4.03355e-08	0.00594
2.202	4.04197e-08	0.00595
2.204	4.05315e-08	0.00595
2.206	4.05485e-08	0.00595
2.208	4.0577e-08	0.00595
2.21	4.06347e-08	0.00595
2.212	4.06599e-08	0.00596
2.214	4.06984e-08	0.00596
2.216	4.06987e-08	0.00596
2.218	4.06987e-08	0.00596
2.22	4.07091e-08	0.00596
2.222	4.07741e-08	0.00596
2.224	4.08898e-08	0.00596
2.226	4.09014e-08	0.00596
2.228	4.09172e-08	0.00596
2.23	4.10001e-08	0.00596
2.232	4.10189e-08	0.00597
2.234	4.10596e-08	0.00597
2.236	4.10598e-08	0.00598
2.238	4.10599e-08	0.00599
2.24	4.10751e-08	0.006
2.242	4.1164e-08	0.00601
2.244	4.12835e-08	0.00602
2.246	4.13023e-08	0.00603
2.248	4.13264e-08	0.00604
2.25	4.13723e-08	0.00605
2.252	4.13881e-08	0.00606
2.254	4.14375e-08	0.00608
2.256	4.14375e-08	0.00609
2.258	4.14417e-08	0.0061
2.26	4.14495e-08	0.00611
2.262	4.15344e-08	0.00612
2.264	4.16336e-08	0.00613
2.266	4.16503e-08	0.00614
2.268	4.16781e-08	0.00614
2.27	4.17353e-08	0.00615
2.272	4.17494e-08	0.00616
2.274	4.17888e-08	0.00616
2.276	4.1789e-08	0.00616
2.278	4.17898e-08	0.00616
2.28	4.18042e-08	0.00617
2.282	4.18813e-08	0.00617
2.284	4.1997e-08	0.00617
2.286	4.20098e-08	0.00617
2.288	4.20364e-08	0.00617
2.29	4.20942e-08	0.00617
2.292	4.21172e-08	0.00617
2.294	4.21493e-08	0.00617
2.296	4.21493e-08	0.00617
2.298	4.21493e-08	0.00617
2.3	4.21573e-08	0.00618
2.302	4.22338e-08	0.00618
2.304	4.23449e-08	0.00619
2.306	4.23613e-08	0.0062
2.308	4.23868e-08	0.0062
2.31	4.24451e-08	0.00621
2.312	4.24615e-08	0.00622
2.314	4.25036e-08	0.00623
2.316	4.25042e-08	0.00625
2.318	4.25042e-08	0.00626
2.32	4.25158e-08	0.00627
2.322	4.26129e-08	0.00628
2.324	4.27144e-08	0.00629
2.326	4.27357e-08	0.00631
2.328	4.27546e-08	0.00632
2.33	4.2819e-08	0.00633
2.332	4.28369e-08	0.00634
2.334	4.28781e-08	0.00635
2.336	4.28781e-08	0.00635
2.338	4.28783e-08	0.00636
2.34	4.28902e-08	0.00637
2.342	4.29698e-08	0.00637
2.344	4.31005e-08	0.00637
2.346	4.31161e-08	0.00637
2.348	4.31402e-08	0.00638
2.35	4.31947e-08	0.00638
2.352	4.32141e-08	0.00638
2.354	4.32572e-08	0.00638
2.356	4.32578e-08	0.00638
2.358	4.3259e-08	0.00638
2.36	4.32683e-08	0.00638
2.362	4.3387e-08	0.00638
2.364	4.35057e-08	0.00638
2.366	4.35215e-08	0.00638
2.368	4.35508e-08	0.00639
2.37	4.36124e-08	0.00639
2.372	4.36445e-08	0.0064
2.374	4.36847e-08	0.0064
2.376	4.36848e-08	0.00641
2.378	4.36848e-08	0.00642
2.38	4.36986e-08	0.00643
2.382	4.38253e-08	0.00644
2.384	4.39512e-08	0.00645
2.386	4.39596e-08	0.00647
2.388	4.39912e-08	0.00648
2.39	4.40534e-08	0.00649
2.392	4.40808e-08	0.0065
2.394	4.41171e-08	0.00652
2.396	4.41171e-08	0.00653
2.398	4.41193e-08	0.00654
2.4	4.41319e-08	0.00655
2.402	4.42242e-08	0.00656
2.404	4.43206e-08	0.00657
2.406	4.4337e-08	0.00657
2.408	4.43549e-08	0.00658
2.41	4.44063e-08	0.00658
2.412	4.44315e-08	0.00659
2.414	4.44713e-08	0.00659
2.416	4.44723e-08	0.00659
2.418	4.44724e-08	0.00659
2.42	4.44858e-08	0.00659
2.422	4.45901e-08	0.00659
2.424	4.46974e-08	0.00659
2.426	4.47166e-08	0.00659
2.428	4.47455e-08	0.00659
2.43	4.47994e-08	0.00659
2.432	4.48276e-08	0.0066
2.434	4.48539e-08	0.0066
2.436	4.48554e-08	0.0066
2.438	4.48577e-08	0.00661
2.44	4.4863e-08	0.00662
2.442	4.49658e-08	0.00662
2.444	4.5056e-08	0.00663
2.446	4.50686e-08	0.00664
2.448	4.50942e-08	0.00665
2.45	4.51406e-08	0.00667
2.452	4.51786e-08	0.00668
2.454	4.51961e-08	0.00669
2.456	4.51966e-08	0.0067
2.458	4.51971e-08	0.00672
2.46	4.52068e-08	0.00673
2.462	4.53047e-08	0.00674
2.464	4.53869e-08	0.00675
2.466	4.54033e-08	0.00676
2.468	4.54289e-08	0.00677
2.47	4.54916e-08	0.00678
2.472	4.55172e-08	0.00679
2.474	4.55484e-08	0.0068
2.476	4.55505e-08	0.0068
2.478	4.55523e-08	0.00681
2.48	4.55649e-08	0.00681
2.482	4.56752e-08	0.00681
2.484	4.57738e-08	0.00681
2.486	4.57938e-08	0.00681
2.488	4.58194e-08	0.00681
2.49	4.58788e-08	0.00681
2.492	4.59077e-08	0.00681
2.494	4.59435e-08	0.00681
2.496	4.59441e-08	0.00681
2.498	4.59444e-08	0.00682
2.5	4.5953e-08	0.00682
2.502	4.60702e-08	0.00682
2.504	4.6196e-08	0.00683
2.506	4.62145e-08	0.00683
2.508	4.62521e-08	0.00684
2.51	4.63045e-08	0.00685
2.512	4.633e-08	0.00686
2.514	4.63694e-08	0.00687
2.516	4.63695e-08	0.00688
2.518	4.63697e-08	0.00689
2.52	4.6372e-08	0.00691
2.522	4.64915e-08	0.00692
2.524	4.6573e-08	0.00693
2.526	4.66055e-08	0.00695
2.528	4.66275e-08	0.00696
2.53	4.66784e-08	0.00697
2.532	4.67191e-08	0.00698
2.534	4.67379e-08	0.00699
2.536	4.67381e-08	0.007
2.538	4.67383e-08	0.00701
2.54	4.67465e-08	0.00701
2.542	4.68553e-08	0.00702
2.544	4.69589e-08	0.00702
2.546	4.6971e-08	0.00703
2.548	4.70154e-08	0.00703
2.55	4.70633e-08	0.00703
2.552	4.70957e-08	0.00703
2.554	4.71274e-08	0.00703
2.556	4.71297e-08	0.00703
2.558	4.71311e-08	0.00703
2.56	4.71422e-08	0.00703
2.562	4.72532e-08	0.00703
2.564	4.73576e-08	0.00703
2.566	4.73692e-08	0.00703
2.568	4.73954e-08	0.00704
2.57	4.74599e-08	0.00704
2.572	4.74903e-08	0.00705
2.574	4.75357e-08	0.00705
2.576	4.75359e-08	0.00706
2.578	4.75366e-08	0.00707
2.58	4.75489e-08	0.00708
2.582	4.76533e-08	0.00709
2.584	4.77476e-08	0.0071
2.586	4.77646e-08	0.00711
2.588	4.77943e-08	0.00713
2.59	4.78472e-08	0.00714
2.592	4.78717e-08	0.00715
2.594	4.79066e-08	0.00716
2.596	4.7908e-08	0.00717
2.598	4.7909e-08	0.00718
2.6	4.79151e-08	0.00719
2.602	4.80276e-08	0.0072
2.604	4.81178e-08	0.00721
2.606	4.8137e-08	0.00722
2.608	4.81754e-08	0.00722
2.61	4.82321e-08	0.00723
2.612	4.8261e-08	0.00723
2.614	4.82837e-08	0.00723
2.616	4.82837e-08	0.00724
2.618	4.8286e-08	0.00724
2.62	4.82944e-08	0.00724
2.622	4.8393e-08	0.00724
2.624	4.84845e-08	0.00724
2.626	4.85015e-08	0.00724
2.628	4.85316e-08	0.00724
2.63	4.85866e-08	0.00724
2.632	4.86148e-08	0.00724
2.634	4.86481e-08	0.00724
2.636	4.86496e-08	0.00724
2.638	4.86511e-08	0.00724
2.64	4.86564e-08	0.00725
2.642	4.87896e-08	0.00725
2.644	4.88535e-08	0.00726
2.646	4.8863e-08	0.00726
2.648	4.88907e-08	0.00727
2.65	4.89411e-08	0.00727
2.652	4.89716e-08	0.00728
2.654	4.90087e-08	0.00729
2.656	4.90088e-08	0.0073
2.658	4.90091e-08	0.00731
2.66	4.90182e-08	0.00732
2.662	4.91284e-08	0.00733
2.664	4.92306e-08	0.00734
2.666	4.92403e-08	0.00735
2.668	4.9267e-08	0.00736
2.67	4.93258e-08	0.00737
2.672	4.93674e-08	0.00738
2.674	4.94037e-08	0.00739
2.676	4.94038e-08	0.0074
2.678	4.94041e-08	0.0074
2.68	4.94077e-08	0.00741
2.682	4.95084e-08	0.00742
2.684	4.96006e-08	0.00742
2.686	4.96162e-08	0.00742
2.688	4.96459e-08	0.00743
2.69	4.96913e-08	0.00743
2.692	4.97367e-08	0.00743
2.694	4.97644e-08	0.00743
2.696	4.97646e-08	0.00743
2.698	4.97663e-08	0.00743
2.7	4.97742e-08	0.00743
2.702	4.98952e-08	0.00743
2.704	4.9991e-08	0.00743
2.706	5.0011e-08	0.00743
2.708	5.00469e-08	0.00743
2.71	5.01003e-08	0.00744
2.712	5.01415e-08	0.00744
2.714	5.01708e-08	0.00744
2.716	5.01728e-08	0.00744
2.718	5.01741e-08	0.00745
2.72	5.01821e-08	0.00745
2.722	5.03112e-08	0.00746
2.724	5.04112e-08	0.00746
2.726	5.04282e-08	0.00747
2.728	5.04666e-08	0.00748
2.73	5.05135e-08	0.00749
2.732	5.05613e-08	0.00749
2.734	5.05942e-08	0.0075
2.736	5.05952e-08	0.00751
2.738	5.05964e-08	0.00752
2.74	5.06039e-08	0.00753
2.742	5.07603e-08	0.00754
2.744	5.08519e-08	0.00755
2.746	5.08663e-08	0.00756
2.748	5.08934e-08	0.00757
2.75	5.09458e-08	0.00758
2.752	5.09812e-08	0.00759
2.754	5.10063e-08	0.0076
2.756	5.1007e-08	0.0076
2.758	5.10089e-08	0.00761
2.76	5.10184e-08	0.00761
2.762	5.11348e-08	0.00762
2.764	5.12176e-08	0.00762
2.766	5.12365e-08	0.00762
2.768	5.12669e-08	0.00763
2.77	5.13109e-08	0.00763
2.772	5.13489e-08	0.00763
2.774	5.13662e-08	0.00763
2.776	5.13675e-08	0.00763
2.778	5.13685e-08	0.00763
2.78	5.13711e-08	0.00763
2.782	5.14829e-08	0.00763
2.784	5.15625e-08	0.00763
2.786	5.1577e-08	0.00763
2.788	5.16082e-08	0.00763
2.79	5.16556e-08	0.00763
2.792	5.17075e-08	0.00764
2.794	5.1726e-08	0.00764
2.796	5.17261e-08	0.00764
2.798	5.17282e-08	0.00765
2.8	5.17362e-08	0.00766
2.802	5.18778e-08	0.00766
2.804	5.19607e-08	0.00767
2.806	5.19702e-08	0.00768
2.808	5.19987e-08	0.00769
2.81	5.20466e-08	0.0077
2.812	5.20868e-08	0.00771
2.814	5.21165e-08	0.00772
2.816	5.21169e-08	0.00773
2.818	5.21177e-08	0.00774
2.82	5.21274e-08	0.00775
2.822	5.22673e-08	0.00776
2.824	5.23582e-08	0.00777
2.826	5.23776e-08	0.00778
2.828	5.24028e-08	0.00779
2.83	5.2444e-08	0.00779
2.832	5.24964e-08	0.0078
2.834	5.25149e-08	0.00781
2.836	5.2515e-08	0.00781
2.838	5.2515e-08	0.00781
2.84	5.25261e-08	0.00782
2.842	5.26441e-08	0.00782
2.844	5.27356e-08	0.00782
2.846	5.2749e-08	0.00782
2.848	5.27697e-08	0.00782
2.85	5.2806e-08	0.00782
2.852	5.28481e-08	0.00782
2.854	5.28672e-08	0.00782
2.856	5.28678e-08	0.00782
2.858	5.28691e-08	0.00782
2.86	5.28741e-08	0.00782
2.862	5.29881e-08	0.00782
2.864	5.30579e-08	0.00783
2.866	5.30758e-08	0.00783
2.868	5.30949e-08	0.00783
2.87	5.31447e-08	0.00784
2.872	5.3185e-08	0.00784
2.874	5.31997e-08	0.00785
2.876	5.32003e-08	0.00786
2.878	5.32012e-08	0.00787
2.88	5.32033e-08	0.00787
2.882	5.33415e-08	0.00788
2.884	5.34149e-08	0.00789
2.886	5.34366e-08	0.0079
2.888	5.34683e-08	0.00792
2.89	5.35142e-08	0.00793
2.892	5.3563e-08	0.00794
2.894	5.35815e-08	0.00795
2.896	5.35827e-08	0.00796
2.898	5.35838e-08	0.00797
2.9	5.35867e-08	0.00798
2.902	5.37317e-08	0.00799
2.904	5.38133e-08	0.00799
2.906	5.38347e-08	0.008
2.908	5.38744e-08	0.00801
2.91	5.39165e-08	0.00801
2.912	5.39765e-08	0.00801
2.914	5.39926e-08	0.00802
2.916	5.39931e-08	0.00802
2.918	5.39942e-08	0.00802
2.92	5.39993e-08	0.00802
2.922	5.41366e-08	0.00802
2.924	5.42076e-08	0.00802
2.926	5.42237e-08	0.00802
2.928	5.42639e-08	0.00802
2.93	5.43093e-08	0.00802
2.932	5.43465e-08	0.00802
2.934	5.43713e-08	0.00802
2.936	5.43729e-08	0.00803
2.938	5.43733e-08	0.00803
2.94	5.43769e-08	0.00803
2.942	5.4511e-08	0.00803
2.944	5.45743e-08	0.00804
2.946	5.45907e-08	0.00804
2.948	5.46215e-08	0.00805
2.95	5.46627e-08	0.00806
2.952	5.47141e-08	0.00807
2.954	5.47329e-08	0.00808
2.956	5.47334e-08	0.00808
2.958	5.47341e-08	0.00809
2.96	5.4738e-08	0.0081
2.962	5.48822e-08	0.00811
2.964	5.4949e-08	0.00813
2.966	5.49731e-08	0.00814
2.968	5.50133e-08	0.00815
2.97	5.50536e-08	0.00816
2.972	5.51129e-08	0.00817
2.974	5.51248e-08	0.00817
2.976	5.51248e-08	0.00818
2.978	5.51293e-08	0.00819
2.98	5.51367e-08	0.0082
2.982	5.52674e-08	0.0082
2.984	5.53372e-08	0.00821
2.986	5.5353e-08	0.00821
2.988	5.54039e-08	0.00821
2.99	5.54401e-08	0.00822
2.992	5.55017e-08	0.00822
2.994	5.55178e-08	0.00822
2.996	5.55188e-08	0.00822
2.998	5.55213e-08	0.00822
3	5.55251e-08	0.00822
3.002	5.56592e-08	0.00822
3.004	5.57414e-08	0.00822
3.006	5.57561e-08	0.00822
3.008	5.57878e-08	0.00822
3.01	5.58428e-08	0.00822
3.012	5.58835e-08	0.00823
3.014	5.59052e-08	0.00823
3.016	5.59057e-08	0.00823
3.018	5.59074e-08	0.00824
3.02	5.59088e-08	0.00825
3.022	5.60387e-08	0.00825
3.024	5.61038e-08	0.00826
3.026	5.61202e-08	0.00827
3.028	5.61487e-08	0.00828
3.03	5.6185e-08	0.00829
3.032	5.62405e-08	0.0083
3.034	5.62584e-08	0.00831
3.036	5.62585e-08	0.00832
3.038	5.62595e-08	0.00834
3.04	5.62619e-08	0.00835
3.042	5.63976e-08	0.00836
3.044	5.64871e-08	0.00837
3.046	5.65035e-08	0.00838
3.048	5.65402e-08	0.00839
3.05	5.65695e-08	0.0084
3.052	5.6602e-08	0.0084
3.054	5.66117e-08	0.00841
3.056	5.66126e-08	0.00842
3.058	5.66137e-08	0.00842
3.06	5.66199e-08	0.00842
3.062	5.67539e-08	0.00842
3.064	5.68166e-08	0.00843
3.066	5.68354e-08	0.00843
3.068	5.68717e-08	0.00843
3.07	5.69029e-08	0.00843
3.072	5.69646e-08	0.00843
3.074	5.69843e-08	0.00843
3.076	5.69847e-08	0.00843
3.078	5.69893e-08	0.00843
3.08	5.69935e-08	0.00843
3.082	5.71464e-08	0.00843
3.084	5.72086e-08	0.00844
3.086	5.72286e-08	0.00844
3.088	5.72662e-08	0.00845
3.09	5.73126e-08	0.00846
3.092	5.73589e-08	0.00847
3.094	5.73745e-08	0.00848
3.096	5.73747e-08	0.00849
3.098	5.73775e-08	0.0085
3.1	5.73825e-08	0.00851
3.102	5.751e-08	0.00852
3.104	5.75739e-08	0.00854
3.106	5.75933e-08	0.00855
3.108	5.76254e-08	0.00856
3.11	5.76703e-08	0.00857
3.112	5.77233e-08	0.00859
3.114	5.77453e-08	0.0086
3.116	5.77455e-08	0.00861
3.118	5.77465e-08	0.00861
3.12	5.77469e-08	0.00862
3.122	5.78972e-08	0.00863
3.124	5.79718e-08	0.00863
3.126	5.79956e-08	0.00864
3.128	5.80349e-08	0.00864
3.13	5.80638e-08	0.00864
3.132	5.81204e-08	0.00864
3.134	5.81313e-08	0.00864
3.136	5.81332e-08	0.00864
3.138	5.81347e-08	0.00864
3.14	5.81374e-08	0.00865
3.142	5.82815e-08	0.00865
3.144	5.83537e-08	0.00865
3.146	5.83754e-08	0.00865
3.148	5.84108e-08	0.00865
3.15	5.84466e-08	0.00865
3.152	5.85044e-08	0.00866
3.154	5.85185e-08	0.00867
3.156	5.85193e-08	0.00867
3.158	5.85209e-08	0.00868
3.16	5.85278e-08	0.00869
3.162	5.86815e-08	0.0087
3.164	5.87466e-08	0.00871
3.166	5.87657e-08	0.00872
3.168	5.88007e-08	0.00874
3.17	5.88466e-08	0.00875
3.172	5.8907e-08	0.00876
3.174	5.89217e-08	0.00878
3.176	5.89226e-08	0.00879
3.178	5.89274e-08	0.0088
3.18	5.89286e-08	0.00881
3.182	5.90727e-08	0.00882
3.184	5.91327e-08	0.00883
3.186	5.9154e-08	0.00884
3.188	5.91925e-08	0.00884
3.19	5.92254e-08	0.00885
3.192	5.92853e-08	0.00885
3.194	5.93026e-08	0.00886
3.196	5.93032e-08	0.00886
3.198	5.9305e-08	0.00886
3.2	5.93066e-08	0.00886
3.202	5.94534e-08	0.00886
3.204	5.95133e-08	0.00886
3.206	5.95315e-08	0.00886
3.208	5.95656e-08	0.00886
3.21	5.96006e-08	0.00886
3.212	5.96541e-08	0.00886
3.214	5.96677e-08	0.00886
3.216	5.96678e-08	0.00887
3.218	5.96702e-08	0.00887
3.22	5.96704e-08	0.00888
3.222	5.98224e-08	0.00888
3.224	5.98939e-08	0.00889
3.226	5.99065e-08	0.0089
3.228	5.99407e-08	0.00891
3.23	5.99662e-08	0.00892
3.232	6.00228e-08	0.00893
3.234	6.0033e-08	0.00894
3.236	6.00332e-08	0.00895
3.238	6.00347e-08	0.00896
3.24	6.00347e-08	0.00898
3.242	6.0172e-08	0.00899
3.244	6.02331e-08	0.009
3.246	6.02489e-08	0.00901
3.248	6.02882e-08	0.00902
3.25	6.03191e-08	0.00903
3.252	6.03665e-08	0.00904
3.254	6.03766e-08	0.00905
3.256	6.03775e-08	0.00906
3.258	6.03795e-08	0.00906
3.26	6.03827e-08	0.00907
3.262	6.05374e-08	0.00907
3.264	6.05929e-08	0.00907
3.266	6.06076e-08	0.00907
3.268	6.06521e-08	0.00908
3.27	6.06822e-08	0.00908
3.272	6.07549e-08	0.00908
3.274	6.07691e-08	0.00908
3.276	6.07694e-08	0.00908
3.278	6.07705e-08	0.00908
3.28	6.07753e-08	0.00908
3.282	6.09169e-08	0.00908
3.284	6.09746e-08	0.00908
3.286	6.09877e-08	0.00909
3.288	6.10341e-08	0.00909
3.29	6.10638e-08	0.0091
3.292	6.11215e-08	0.00911
3.294	6.11385e-08	0.00912
3.296	6.11386e-08	0.00913
3.298	6.11445e-08	0.00914
3.3	6.11446e-08	0.00915
3.302	6.12948e-08	0.00916
3.304	6.13559e-08	0.00917
3.306	6.13776e-08	0.00919
3.308	6.14089e-08	0.0092
3.31	6.14389e-08	0.00921
3.312	6.14983e-08	0.00922
3.314	6.15141e-08	0.00924
3.316	6.15159e-08	0.00925
3.318	6.15201e-08	0.00926
3.32	6.15213e-08	0.00927
3.322	6.16672e-08	0.00927
3.324	6.17207e-08	0.00928
3.326	6.17306e-08	0.00928
3.328	6.17878e-08	0.00929
3.33	6.18112e-08	0.00929
3.332	6.18734e-08	0.00929
3.334	6.1881e-08	0.00929
3.336	6.18815e-08	0.00929
3.338	6.18848e-08	0.00929
3.34	6.18873e-08	0.00929
3.342	6.20332e-08	0.00929
3.344	6.20846e-08	0.0093
3.346	6.20977e-08	0.0093
3.348	6.2144e-08	0.0093
3.35	6.21741e-08	0.0093
3.352	6.22397e-08	0.0093
3.354	6.2249e-08	0.00931
3.356	6.22505e-08	0.00932
3.358	6.22536e-08	0.00932
3.36	6.22539e-08	0.00933
3.362	6.24149e-08	0.00934
3.364	6.24699e-08	0.00935
3.366	6.24878e-08	0.00936
3.368	6.25224e-08	0.00938
3.37	6.25412e-08	0.00939
3.372	6.25936e-08	0.0094
3.374	6.26054e-08	0.00941
3.376	6.26055e-08	0.00943
3.378	6.26093e-08	0.00944
3.38	6.26115e-08	0.00945
3.382	6.27725e-08	0.00946
3.384	6.28484e-08	0.00947
3.386	6.28636e-08	0.00948
3.388	6.29081e-08	0.00949
3.39	6.29281e-08	0.00949
3.392	6.29731e-08	0.0095
3.394	6.29862e-08	0.0095
3.396	6.29867e-08	0.00951
3.398	6.2993e-08	0.00951
3.4	6.2993e-08	0.00951
3.402	6.31577e-08	0.00951
3.404	6.32106e-08	0.00951
3.406	6.32369e-08	0.00951
3.408	6.32669e-08	0.00951
3.41	6.32897e-08	0.00951
3.412	6.33588e-08	0.00951
3.414	6.33672e-08	0.00951
3.416	6.33685e-08	0.00951
3.418	6.33741e-08	0.00952
3.42	6.33756e-08	0.00952
3.422	6.35312e-08	0.00952
3.424	6.35801e-08	0.00953
3.426	6.35924e-08	0.00954
3.428	6.36448e-08	0.00954
3.43	6.3663e-08	0.00955
3.432	6.37339e-08	0.00956
3.434	6.37455e-08	0.00957
3.436	6.37499e-08	0.00958
3.438	6.37524e-08	0.00959
3.44	6.37524e-08	0.0096
3.442	6.39171e-08	0.00961
3.444	6.39827e-08	0.00962
3.446	6.39963e-08	0.00963
3.448	6.40272e-08	0.00964
3.45	6.4052e-08	0.00965
3.452	6.41108e-08	0.00966
3.454	6.41239e-08	0.00967
3.456	6.41243e-08	0.00968
3.458	6.41255e-08	0.00968
3.46	6.41258e-08	0.00969
3.462	6.42735e-08	0.00969
3.464	6.43238e-08	0.0097
3.466	6.43372e-08	0.0097
3.468	6.43638e-08	0.00971
3.47	6.43774e-08	0.00971
3.472	6.44181e-08	0.00971
3.474	6.44334e-08	0.00971
3.476	6.44334e-08	0.00971
3.478	6.44408e-08	0.00971
3.48	6.44408e-08	0.00971
3.482	6.45841e-08	0.00971
3.484	6.463e-08	0.00971
3.486	6.46429e-08	0.00971
3.488	6.46831e-08	0.00971
3.49	6.47042e-08	0.00971
3.492	6.47675e-08	0.00972
3.494	6.47732e-08	0.00972
3.496	6.47733e-08	0.00972
3.498	6.47763e-08	0.00973
3.5	6.47763e-08	0.00973
3.502	6.49598e-08	0.00974
3.504	6.50062e-08	0.00975
3.506	6.50241e-08	0.00975
3.508	6.50781e-08	0.00976
3.51	6.50956e-08	0.00977
3.512	6.51678e-08	0.00978
3.514	6.51789e-08	0.00979
3.516	6.51794e-08	0.0098
3.518	6.51836e-08	0.00981
3.52	6.51848e-08	0.00982
3.522	6.53569e-08	0.00983
3.524	6.5418e-08	0.00984
3.526	6.54368e-08	0.00985
3.528	6.54701e-08	0.00985
3.53	6.54905e-08	0.00986
3.532	6.55515e-08	0.00987
3.534	6.5556e-08	0.00988
3.536	6.55564e-08	0.00988
3.538	6.55583e-08	0.00989
3.54	6.55586e-08	0.00989
3.542	6.5716e-08	0.00989
3.544	6.57799e-08	0.0099
3.546	6.57925e-08	0.0099
3.548	6.58279e-08	0.0099
3.55	6.58464e-08	0.0099
3.552	6.59167e-08	0.0099
3.554	6.59301e-08	0.0099
3.556	6.59301e-08	0.0099
3.558	6.59325e-08	0.0099
3.56	6.59325e-08	0.0099
3.562	6.61151e-08	0.0099
3.564	6.6166e-08	0.0099
3.566	6.61851e-08	0.0099
3.568	6.62258e-08	0.0099
3.57	6.62449e-08	0.00991
3.572	6.63038e-08	0.00991
3.574	6.63072e-08	0.00991
3.576	6.63073e-08	0.00992
3.578	6.63119e-08	0.00992
3.58	6.63121e-08	0.00993
3.582	6.64598e-08	0.00993
3.584	6.65203e-08	0.00994
3.586	6.65397e-08	0.00995
3.588	6.65866e-08	0.00995
3.59	6.65997e-08	0.00996
3.592	6.66547e-08	0.00997
3.594	6.66631e-08	0.00998
3.596	6.66631e-08	0.00999
3.598	6.6664e-08	0.01
3.6	6.6664e-08	0.01001
3.602	6.6838e-08	0.01002
3.604	6.68894e-08	0.01002
3.606	6.69017e-08	0.01003
3.608	6.69526e-08	0.01004
3.61	6.69676e-08	0.01005
3.612	6.70205e-08	0.01005
3.614	6.70287e-08	0.01006
3.616	6.70296e-08	0.01006
3.618	6.70344e-08	0.01007
3.62	6.70346e-08	0.01007
3.622	6.72124e-08	0.01007
3.624	6.72718e-08	0.01008
3.626	6.72999e-08	0.01008
3.628	6.73366e-08	0.01008
3.63	6.73545e-08	0.01008
3.632	6.74195e-08	0.01008
3.634	6.74284e-08	0.01008
3.636	6.74284e-08	0.01008
3.638	6.74333e-08	0.01008
3.64	6.74333e-08	0.01008
3.642	6.75989e-08	0.01008
3.644	6.76577e-08	0.01008
3.646	6.76818e-08	0.01008
3.648	6.77348e-08	0.01008
3.65	6.775e-08	0.01009
3.652	6.78045e-08	0.01009
3.654	6.7814e-08	0.01009
3.656	6.78141e-08	0.01009
3.658	6.78234e-08	0.0101
3.66	6.78234e-08	0.0101
3.662	6.79835e-08	0.0101
3.664	6.80375e-08	0.01011
3.666	6.80539e-08	0.01012
3.668	6.81172e-08	0.01012
3.67	6.81298e-08	0.01013
3.672	6.81954e-08	0.01014
3.674	6.82034e-08	0.01014
3.676	6.82034e-08	0.01015
3.678	6.82112e-08	0.01016
3.68	6.82123e-08	0.01017
3.682	6.83446e-08	0.01018
3.684	6.83831e-08	0.01019
3.686	6.84076e-08	0.01019
3.688	6.84465e-08	0.0102
3.69	6.84675e-08	0.01021
3.692	6.85372e-08	0.01022
3.694	6.85483e-08	0.01022
3.696	6.85485e-08	0.01023
3.698	6.85543e-08	0.01024
3.7	6.85543e-08	0.01024
3.702	6.87117e-08	0.01024
3.704	6.87501e-08	0.01025
3.706	6.8775e-08	0.01025
3.708	6.88147e-08	0.01025
3.71	6.88297e-08	0.01026
3.712	6.88989e-08	0.01026
3.714	6.89048e-08	0.01026
3.716	6.89048e-08	0.01026
3.718	6.89062e-08	0.01026
3.72	6.89063e-08	0.01026
3.722	6.90718e-08	0.01026
3.724	6.91237e-08	0.01026
3.726	6.91387e-08	0.01026
3.728	6.91813e-08	0.01026
3.73	6.91946e-08	0.01026
3.732	6.92435e-08	0.01026
3.734	6.9247e-08	0.01026
3.736	6.92471e-08	0.01027
3.738	6.92529e-08	0.01027
3.74	6.92551e-08	0.01027
3.742	6.9416e-08	0.01028
3.744	6.94649e-08	0.01028
3.746	6.94816e-08	0.01029
3.748	6.95256e-08	0.0103
3.75	6.9542e-08	0.01031
3.752	6.96087e-08	0.01032
3.754	6.96126e-08	0.01032
3.756	6.96126e-08	0.01033
3.758	6.96198e-08	0.01034
3.76	6.96209e-08	0.01035
3.762	6.97939e-08	0.01036
3.764	6.98374e-08	0.01037
3.766	6.98604e-08	0.01038
3.768	6.9895e-08	0.01039
3.77	6.99135e-08	0.0104
3.772	6.99931e-08	0.01041
3.774	6.99952e-08	0.01042
3.776	6.99962e-08	0.01042
3.778	7.00027e-08	0.01043
3.78	7.0003e-08	0.01043
3.782	7.01658e-08	0.01044
3.784	7.02043e-08	0.01044
3.786	7.0226e-08	0.01044
3.788	7.02681e-08	0.01045
3.79	7.02833e-08	0.01045
3.792	7.03537e-08	0.01045
3.794	7.03598e-08	0.01045
3.796	7.03599e-08	0.01045
3.798	7.03641e-08	0.01045
3.8	7.03643e-08	0.01045
3.802	7.05421e-08	0.01045
3.804	7.05814e-08	0.01045
3.806	7.06073e-08	0.01045
3.808	7.06518e-08	0.01045
3.81	7.06641e-08	0.01046
3.812	7.07263e-08	0.01046
3.814	7.07321e-08	0.01046
3.816	7.07321e-08	0.01047
3.818	7.07393e-08	0.01047
3.82	7.07404e-08	0.01048
3.822	7.08959e-08	0.01049
3.824	7.0939e-08	0.0105
3.826	7.09634e-08	0.01051
3.828	7.0992e-08	0.01052
3.83	7.10035e-08	0.01053
3.832	7.10775e-08	0.01054
3.834	7.10833e-08	0.01055
3.836	7.10833e-08	0.01056
3.838	7.10908e-08	0.01057
3.84	7.10923e-08	0.01058
3.842	7.12588e-08	0.01059
3.844	7.12977e-08	0.0106
3.846	7.13184e-08	0.01061
3.848	7.13698e-08	0.01062
3.85	7.13827e-08	0.01063
3.852	7.14524e-08	0.01063
3.854	7.14606e-08	0.01064
3.856	7.14614e-08	0.01064
3.858	7.1469e-08	0.01064
3.86	7.14691e-08	0.01065
3.862	7.16202e-08	0.01065
3.864	7.16586e-08	0.01065
3.866	7.16824e-08	0.01065
3.868	7.17418e-08	0.01065
3.87	7.17494e-08	0.01065
3.872	7.18133e-08	0.01065
3.874	7.18205e-08	0.01065
3.876	7.18211e-08	0.01065
3.878	7.18254e-08	0.01065
3.88	7.18254e-08	0.01065
3.882	7.20041e-08	0.01066
3.884	7.20576e-08	0.01066
3.886	7.2074e-08	0.01066
3.888	7.2117e-08	0.01067
3.89	7.21337e-08	0.01067
3.892	7.22114e-08	0.01068
3.894	7.22161e-08	0.01068
3.896	7.22161e-08	0.01069
3.898	7.22215e-08	0.0107
3.9	7.2223e-08	0.01071
3.902	7.23813e-08	0.01072
3.904	7.24247e-08	0.01073
3.906	7.24442e-08	0.01074
3.908	7.24826e-08	0.01075
3.91	7.24945e-08	0.01076
3.912	7.25654e-08	0.01077
3.914	7.25684e-08	0.01078
3.916	7.25695e-08	0.01079
3.918	7.25745e-08	0.0108
3.92	7.25786e-08	0.01081
3.922	7.27498e-08	0.01081
3.924	7.27839e-08	0.01082
3.926	7.2806e-08	0.01083
3.928	7.2861e-08	0.01083
3.93	7.28688e-08	0.01084
3.932	7.29327e-08	0.01084
3.934	7.29332e-08	0.01084
3.936	7.29333e-08	0.01085
3.938	7.29396e-08	0.01085
3.94	7.29432e-08	0.01085
3.942	7.31366e-08	0.01085
3.944	7.31769e-08	0.01085
3.946	7.31927e-08	0.01085
3.948	7.32461e-08	0.01085
3.95	7.32556e-08	0.01085
3.952	7.33189e-08	0.01085
3.954	7.33203e-08	0.01085
3.956	7.33217e-08	0.01085
3.958	7.33259e-08	0.01085
3.96	7.33271e-08	0.01086
3.962	7.34917e-08	0.01086
3.964	7.35324e-08	0.01087
3.966	7.35555e-08	0.01088
3.968	7.35971e-08	0.01088
3.97	7.36062e-08	0.01089
3.972	7.36695e-08	0.0109
3.974	7.36746e-08	0.01091
3.976	7.36746e-08	0.01092
3.978	7.36809e-08	0.01093
3.98	7.36814e-08	0.01095
3.982	7.38396e-08	0.01096
3.984	7.38794e-08	0.01097
3.986	7.39021e-08	0.01098
3.988	7.39433e-08	0.01099
3.99	7.39517e-08	0.011
3.992	7.40162e-08	0.01101
3.994	7.40171e-08	0.01102
3.996	7.40172e-08	0.01103
3.998	7.40186e-08	0.01103
[truncated: 148,001 more rows]

[truncated: 6 more sheets: Figure 6b, Figure S5, Figure S9, Figure S10, Figure S11b, Figure S12c]
